# Supplementary material for: Altered function and maturation of primary cortical neurons from a 22q11.2 deletion mouse model of schizophrenia
Source: Transl Psychiatry. 2018 Apr 18;8:85. doi: 10.1038/s41398-018-0132-8 (PMC5904157; doi:10.1038/s41398-018-0132-8)
Supplement: Supplementary file 9 — Table S4 [file 41398_2018_132_MOESM9_ESM.xlsx]

## Sheet: Sheet1
Supplementary Table S4. Differential expression profile of Df(16)A+/- cortical neurons.
GeneSymbol	baseMean	log2FoldChange	lfcSE	stat	pvalue	padj
Ranbp1	1522.18	-1.08129	0.0478904	-22.5784	7.06811e-113	1.05032e-108
Ufd1l	1105.18	-0.971138	0.0510193	-19.0347	8.79717e-81	6.5363e-77
Arvcf	1804.23	-1.34449	0.0777308	-17.2967	4.97812e-67	2.46583e-63
Dgcr2	3083.74	-0.880225	0.065792	-13.3789	8.03057e-41	2.98336e-37
Hira	1928.05	-0.725684	0.0602751	-12.0395	2.20224e-33	6.54506e-30
Mrpl40	416.653	-0.946922	0.0793678	-11.9308	8.17752e-33	2.0253e-29
a	21.0534	2.13167	0.180039	11.84	2.42376e-32	5.14529e-29
Dgcr14	619.698	-0.87495	0.0796469	-10.9854	4.49455e-28	8.34862e-25
Trmt2a	666.009	-0.887273	0.0818982	-10.8338	2.37946e-27	3.92876e-24
Comt	845.9	-0.851107	0.0829113	-10.2653	1.01041e-24	1.50147e-21
Cdc45	118.457	-1.25569	0.125168	-10.0321	1.10144e-23	1.48794e-20
D16H22S680E	582.854	-0.890766	0.0947747	-9.39877	5.52046e-21	6.83617e-18
Dgcr6	877.328	-0.841314	0.0921391	-9.13092	6.79212e-20	7.25535e-17
Sept5	6305.28	-0.796717	0.0872614	-9.13023	6.83546e-20	7.25535e-17
Mir9-2	109.454	1.04817	0.121641	8.61692	6.87779e-18	6.8136e-15
Gas1	588.825	-0.644583	0.0784793	-8.21341	2.1499e-16	1.99672e-13
Ltbp2	191.889	-1.40821	0.177432	-7.93661	2.07777e-15	1.81621e-12
Ctgf	1236.37	-1.01821	0.129191	-7.88145	3.23592e-15	2.53083e-12
Slc25a1	1921.35	-0.843936	0.107021	-7.88567	3.12846e-15	2.53083e-12
A330023F24Rik	316.287	1.10382	0.140719	7.84414	4.35921e-15	3.23889e-12
Cp	244.718	-0.978807	0.126625	-7.72996	1.07582e-14	7.61268e-12
Zdhhc8	1221.29	-0.732402	0.0956173	-7.65972	1.86335e-14	1.25861e-11
Amotl2	1615.9	-0.634862	0.0848988	-7.47787	7.55366e-14	4.88032e-11
Tnc	2575.92	-1.14487	0.153817	-7.44307	9.83713e-14	6.09082e-11
Igfbp2	8740.58	-0.992621	0.136323	-7.28137	3.30443e-13	1.96415e-10
C130071C03Rik	242.026	0.88412	0.124693	7.09038	1.33745e-12	7.64404e-10
Insm1	392.948	-0.831405	0.118663	-7.00643	2.4447e-12	1.34549e-09
Leprel1	129.541	-1.06519	0.155756	-6.83879	7.98625e-12	4.23842e-09
Clu	3601.44	-0.62448	0.0921313	-6.77815	1.21724e-11	6.12665e-09
Fn1	2933.3	-0.893354	0.131844	-6.77584	1.23687e-11	6.12665e-09
Cbs	361.628	0.689303	0.101859	6.76721	1.31288e-11	6.29336e-09
Atp1a2	4678.4	0.705926	0.10547	6.69314	2.1843e-11	1.01434e-08
Kcne1l	724.192	-0.900489	0.134871	-6.67668	2.44412e-11	1.10059e-08
Txnrd2	281.415	-0.744967	0.111989	-6.65213	2.8889e-11	1.26262e-08
P4ha1	1447.93	-0.739084	0.111233	-6.64445	3.04342e-11	1.29215e-08
Prss23	595.729	-0.96761	0.145756	-6.63858	3.16719e-11	1.30735e-08
Col11a1	892.747	-0.983283	0.151538	-6.48871	8.65767e-11	3.47711e-08
Egln3	345.183	-0.786729	0.121844	-6.45684	1.0691e-10	4.07355e-08
Smad6	57.765	-0.963504	0.149154	-6.45977	1.04863e-10	4.07355e-08
2510002D24Rik	154.365	-0.732402	0.114007	-6.42421	1.32559e-10	4.92458e-08
Chrdl1	142.857	-0.987085	0.15489	-6.37281	1.85597e-10	6.72677e-08
Mirg	319.41	0.682553	0.107788	6.33234	2.41471e-10	8.54348e-08
Celsr1	684.319	-0.836968	0.132373	-6.3228	2.56869e-10	8.87691e-08
Arpc1b	113.715	-0.732876	0.116962	-6.26592	3.70634e-10	1.22391e-07
Sparcl1	6600.18	0.617926	0.0985871	6.26782	3.66145e-10	1.22391e-07
Il1r1	110.11	-0.889055	0.1423	-6.24774	4.16432e-10	1.34526e-07
Ascl1	832.027	-0.434537	0.0698173	-6.22392	4.84896e-10	1.5331e-07
Ptprn2	5301.39	0.274102	0.0445143	6.15762	7.38469e-10	2.28618e-07
Mybl2	139.579	-0.714391	0.116208	-6.14749	7.87165e-10	2.3872e-07
A930011O12Rik	2418.88	0.575862	0.0937529	6.14233	8.13184e-10	2.41678e-07
Dgcr8	792.352	-0.405563	0.0661451	-6.1314	8.71066e-10	2.53805e-07
Wisp1	138.083	-1.0424	0.170425	-6.11651	9.56455e-10	2.73326e-07
Ifitm2	112.518	-0.783141	0.128374	-6.10048	1.05752e-09	2.96505e-07
Ddr2	832.137	-0.713994	0.118022	-6.04968	1.45138e-09	3.99397e-07
Nuak2	671.234	-0.920899	0.152855	-6.02466	1.69462e-09	4.57855e-07
Tead2	352.01	-0.691964	0.114968	-6.01876	1.75762e-09	4.66397e-07
Gnb1l	88.9411	-0.830126	0.138313	-6.00177	1.95174e-09	5.08822e-07
Sepp1	353.096	0.870126	0.145684	5.9727	2.33354e-09	5.97868e-07
Lima1	596.895	-0.561563	0.0944867	-5.9433	2.79347e-09	7.03576e-07
Ndrg2	3087.01	0.486171	0.0823674	5.90247	3.58103e-09	8.86901e-07
Ccnd3	775.53	-0.435131	0.0740017	-5.88001	4.10233e-09	9.72958e-07
E2f7	204.587	-0.777369	0.132226	-5.8791	4.12492e-09	9.72958e-07
Shroom3	1145.75	-0.904116	0.153698	-5.8824	4.04348e-09	9.72958e-07
Jub	467.428	-0.92123	0.157366	-5.85405	4.79745e-09	1.11391e-06
Cryab	646.89	-0.891888	0.15254	-5.84693	5.0074e-09	1.12742e-06
Pdlim1	165.844	-0.869669	0.148714	-5.84794	4.97696e-09	1.12742e-06
Caskin2	356.728	-0.607784	0.104039	-5.84192	5.16036e-09	1.14452e-06
Gna14	51.9187	-1.04538	0.179161	-5.83483	5.38449e-09	1.17667e-06
Vasn	463.199	-0.475561	0.0818346	-5.81125	6.20087e-09	1.33543e-06
Ttf2	179.163	-0.713783	0.122968	-5.80463	6.45076e-09	1.3694e-06
Cdk2	225.664	-0.676434	0.116698	-5.79644	6.77356e-09	1.41768e-06
Abcc12	85.4203	-0.994519	0.171872	-5.78638	7.1918e-09	1.48431e-06
Slc6a11	3204.24	0.565877	0.0983308	5.75483	8.6731e-09	1.76551e-06
Ror1	61.1893	-0.919926	0.160164	-5.74365	9.26549e-09	1.86061e-06
Pif1	116.808	-0.687899	0.120092	-5.72812	1.01549e-08	1.98555e-06
Rhoc	303.52	-0.537472	0.0937953	-5.73027	1.00271e-08	1.98555e-06
Klhdc8a	756.971	-0.655679	0.114819	-5.71057	1.12598e-08	2.14513e-06
Pgm5	85.0703	-1.02142	0.178847	-5.71113	1.12231e-08	2.14513e-06
Gbp2	33.1771	-0.98437	0.17246	-5.70781	1.14442e-08	2.15266e-06
Col4a1	1332.71	-0.619173	0.10868	-5.69721	1.21782e-08	2.2621e-06
Aldoc	2089.78	0.507957	0.0894713	5.67732	1.36825e-08	2.51014e-06
Trip6	190.344	-0.635979	0.112063	-5.6752	1.38525e-08	2.51035e-06
2810417H13Rik	466.128	-0.774335	0.136617	-5.66795	1.4452e-08	2.58743e-06
Itga1	193.65	-0.929275	0.164636	-5.64441	1.65748e-08	2.93216e-06
Cdca3	426.183	-0.758808	0.134786	-5.62972	1.805e-08	3.09504e-06
P4ha3	313.317	-0.725565	0.128896	-5.62906	1.81198e-08	3.09504e-06
Pcolce	49.6039	-0.85386	0.151688	-5.62905	1.81203e-08	3.09504e-06
Sparc	8494.73	-0.870659	0.155154	-5.61158	2.00489e-08	3.38553e-06
Vim	14040.9	-0.845494	0.151248	-5.59011	2.2693e-08	3.78896e-06
Lats2	1492.43	-0.657362	0.117918	-5.57475	2.4788e-08	4.0478e-06
Man1c1	796.635	-0.724554	0.129945	-5.57587	2.4629e-08	4.0478e-06
Adam9	2677.72	-0.579739	0.104137	-5.56708	2.5905e-08	4.0952e-06
B2m	718.669	-0.507174	0.0910959	-5.56747	2.58462e-08	4.0952e-06
Col4a2	1116.14	-0.540412	0.097019	-5.57017	2.54498e-08	4.0952e-06
Tcf7l1	230.485	-0.667834	0.120106	-5.56038	2.69185e-08	4.21063e-06
Rln1	128.847	-0.98305	0.178034	-5.52169	3.35754e-08	5.1972e-06
Tgfbr2	176.143	-0.764359	0.138663	-5.51234	3.54092e-08	5.42454e-06
Ndc80	164.34	-0.731897	0.132949	-5.50509	3.68979e-08	5.59492e-06
Wdhd1	279.134	-0.471455	0.0860589	-5.47829	4.29465e-08	6.44631e-06
2310044H10Rik	5386.39	0.499553	0.0917481	5.44483	5.18536e-08	7.62915e-06
A2m	1177.35	-0.691374	0.126946	-5.44619	5.14598e-08	7.62915e-06
Trim25	109.216	-0.872149	0.160423	-5.43656	5.432e-08	7.91368e-06
Itgb1	5028.68	-0.539503	0.0993853	-5.4284	5.68621e-08	8.2036e-06
Pdgfrb	263.311	-0.664247	0.122654	-5.41563	6.10717e-08	8.72621e-06
Anp32b	836.474	-0.397818	0.0735679	-5.4075	6.39111e-08	8.92451e-06
Dab2	345.112	-0.9008	0.166716	-5.4032	6.54624e-08	8.92451e-06
Plekhg2	1009.14	-0.719548	0.133159	-5.40365	6.52974e-08	8.92451e-06
Prr5l	40.8427	-0.846302	0.156611	-5.40385	6.52251e-08	8.92451e-06
Zfp185	133.764	-0.840175	0.155438	-5.4052	6.47351e-08	8.92451e-06
Ctnnal1	967.63	-0.80334	0.148793	-5.39904	6.6998e-08	9.05082e-06
Clic1	405.152	-0.802422	0.148866	-5.39024	7.03632e-08	9.36301e-06
Kifc1	263.918	-0.518977	0.0962902	-5.38972	7.05691e-08	9.36301e-06
Ddr1	2071.14	-0.526263	0.0977959	-5.38123	7.39767e-08	9.72826e-06
Cnn3	6220.94	-0.591091	0.110011	-5.37301	7.74336e-08	1.00935e-05
Kntc1	280.682	-0.655764	0.122358	-5.3594	8.34985e-08	1.07895e-05
Athl1	107.179	-0.674194	0.126295	-5.33826	9.38431e-08	1.20216e-05
Syde1	262.861	-0.697623	0.130859	-5.33109	9.76226e-08	1.23989e-05
Apool	115.749	-0.619608	0.116289	-5.32818	9.91997e-08	1.24924e-05
Spc24	130.967	-0.597107	0.112507	-5.3073	1.1126e-07	1.38935e-05
2010111I01Rik	134.501	0.598381	0.112853	5.30231	1.14346e-07	1.41599e-05
Slc12a4	700.531	-0.459049	0.0866173	-5.29975	1.15964e-07	1.42415e-05
Fanca	128.302	-0.623944	0.117864	-5.29375	1.19833e-07	1.4596e-05
Fzd7	341.24	-0.739813	0.139982	-5.28508	1.25653e-07	1.51805e-05
Fstl1	4430.14	-0.75112	0.14225	-5.28027	1.28996e-07	1.54587e-05
Cdh26	30.4757	-0.927884	0.175783	-5.27858	1.30188e-07	1.54768e-05
Col8a2	376.853	-0.944133	0.179039	-5.27333	1.33968e-07	1.5715e-05
Ogdhl	1372.44	0.326603	0.0619509	5.27197	1.34964e-07	1.5715e-05
Prom1	542.574	-0.810353	0.153726	-5.27143	1.35364e-07	1.5715e-05
Arfip1	574.939	-0.502949	0.0955255	-5.26508	1.40129e-07	1.59545e-05
Socs3	116.298	-0.620443	0.117805	-5.26669	1.38903e-07	1.59545e-05
Tpm1	4754.59	-0.516078	0.0980317	-5.2644	1.40648e-07	1.59545e-05
Bst2	70.0495	-0.906072	0.17242	-5.25504	1.47991e-07	1.66602e-05
Msrb3	258.545	-0.878332	0.167411	-5.24656	1.54965e-07	1.73141e-05
Pbk	461.284	-0.812991	0.155278	-5.2357	1.6436e-07	1.82268e-05
Spc25	328.336	-0.753674	0.144549	-5.21397	1.84845e-07	2.03466e-05
Ddx58	151.426	-0.767693	0.14752	-5.20399	1.95049e-07	2.09781e-05
Prex2	170.057	-0.627116	0.120499	-5.20431	1.94716e-07	2.09781e-05
Tln1	1706.27	-0.662858	0.127385	-5.20359	1.95474e-07	2.09781e-05
Wnt5b	46.9128	-0.799684	0.1537	-5.20288	1.96229e-07	2.09781e-05
Atp13a4	26.7408	0.907027	0.174394	5.20102	1.982e-07	2.10375e-05
Ctnna1	2166	-0.603835	0.116179	-5.19747	2.02016e-07	2.12904e-05
Bub1	289.532	-0.703657	0.135583	-5.18988	2.10432e-07	2.20212e-05
Mdfic	240.127	-0.779592	0.150278	-5.18765	2.1296e-07	2.213e-05
Tmpo	2108.27	-0.59773	0.115444	-5.17766	2.24685e-07	2.31862e-05
Scarf2	132.602	-0.661439	0.128003	-5.16737	2.3741e-07	2.43305e-05
Bub1b	465.652	-0.667017	0.129436	-5.15327	2.55987e-07	2.60546e-05
Cdc42ep1	473.772	-0.667634	0.129727	-5.14644	2.65471e-07	2.6836e-05
Ptpn13	1384.25	-0.794212	0.154459	-5.14189	2.71988e-07	2.73091e-05
Gpr126	291.809	-0.813907	0.158417	-5.13775	2.78053e-07	2.77307e-05
Loxl2	459.936	-0.795296	0.154931	-5.13324	2.84795e-07	2.82137e-05
Ntn4	514.902	-0.622857	0.121375	-5.13167	2.87187e-07	2.82623e-05
Ncapg	279.892	-0.764236	0.149122	-5.12491	2.97686e-07	2.89125e-05
Prx	98.0282	-0.729512	0.142322	-5.12579	2.963e-07	2.89125e-05
Hnrnpf	830.485	-0.321352	0.0627437	-5.12167	3.02839e-07	2.91254e-05
Slc12a7	298.788	-0.761047	0.148611	-5.12108	3.03798e-07	2.91254e-05
1500015O10Rik	480.239	-0.920419	0.180141	-5.10943	3.2314e-07	3.07812e-05
C330027C09Rik	481.194	-0.623798	0.122229	-5.10354	3.33366e-07	3.11561e-05
Tead1	1982.46	-0.759608	0.148779	-5.10563	3.29694e-07	3.11561e-05
Tmem123	490.517	-0.754983	0.147911	-5.10429	3.32036e-07	3.11561e-05
Mir132	33.6061	0.915721	0.179879	5.09078	3.56601e-07	3.31194e-05
Kif4	481.506	-0.674758	0.132684	-5.08546	3.66743e-07	3.38497e-05
Hells	236.225	-0.722673	0.142211	-5.08171	3.74054e-07	3.43114e-05
Naaa	242.346	-0.756581	0.149004	-5.0776	3.8224e-07	3.44558e-05
Rfx2	112.594	-0.702821	0.138377	-5.07902	3.79391e-07	3.44558e-05
St5	573.662	-0.681052	0.134164	-5.07628	3.84903e-07	3.44558e-05
Ube2c	388.064	-0.608573	0.119885	-5.07631	3.84827e-07	3.44558e-05
Kif15	401.442	-0.628179	0.1239	-5.07005	3.97711e-07	3.53892e-05
Ccdc102a	83.6113	-0.717947	0.141666	-5.06787	4.02284e-07	3.5583e-05
Scn5a	122.235	-0.912566	0.180192	-5.06441	4.09667e-07	3.60217e-05
F2r	1357.07	-0.604315	0.119435	-5.05979	4.19726e-07	3.6689e-05
Rtn4r	351.637	-0.636734	0.126031	-5.05221	4.36722e-07	3.79514e-05
Cd44	302.491	-0.640448	0.126853	-5.04873	4.44761e-07	3.84253e-05
Gulp1	186.091	-0.772636	0.153132	-5.04555	4.52209e-07	3.88429e-05
Vezt	1621.88	0.369814	0.0734443	5.03529	4.77116e-07	4.07468e-05
Mir212	35.4002	0.879629	0.174831	5.0313	4.87159e-07	4.13667e-05
Melk	223.523	-0.68626	0.136439	-5.02979	4.91013e-07	4.14571e-05
Atad2	458.603	-0.690583	0.137543	-5.02085	5.14429e-07	4.31888e-05
Kat2b	456.237	-0.43436	0.0865646	-5.01775	5.22788e-07	4.3644e-05
Bace2	550.414	-0.7805	0.155723	-5.01212	5.38346e-07	4.46917e-05
Vsig10	35.232	-0.811443	0.162044	-5.00756	5.51239e-07	4.55078e-05
Itga6	1457.91	-0.641986	0.128291	-5.00414	5.61106e-07	4.60665e-05
Il17rc	110.568	-0.793825	0.158954	-4.99407	5.91207e-07	4.8271e-05
Cdca5	102.413	-0.723879	0.144998	-4.99233	5.96564e-07	4.84423e-05
Psmc3ip	132.965	-0.527953	0.105829	-4.98875	6.07709e-07	4.90791e-05
Fam26e	57.8835	-0.847336	0.169954	-4.98568	6.17453e-07	4.95965e-05
Cldn10	61.582	0.784479	0.157565	4.97877	6.39886e-07	5.11221e-05
Ass1	43.4855	-0.788482	0.158567	-4.97255	6.60776e-07	5.20371e-05
Cebpd	117.437	-0.722193	0.145291	-4.97065	6.67286e-07	5.20371e-05
Erap1	314.21	-0.683742	0.137596	-4.9692	6.72288e-07	5.20371e-05
Parp4	104.551	-0.768134	0.154512	-4.97134	6.64909e-07	5.20371e-05
Plekha7	521.029	-0.704489	0.141682	-4.97233	6.61523e-07	5.20371e-05
Ptbp1	1409.99	-0.538873	0.108443	-4.96918	6.72351e-07	5.20371e-05
Ogn	343.49	-0.888613	0.178881	-4.96761	6.77846e-07	5.21906e-05
Plcd4	467.007	-0.449384	0.0905555	-4.96252	6.95834e-07	5.32995e-05
Iqgap3	309.758	-0.705033	0.142227	-4.95708	7.1559e-07	5.45316e-05
Top2a	3101.32	-0.694587	0.140442	-4.94573	7.58606e-07	5.75147e-05
4632428N05Rik	50.3331	-0.876332	0.177439	-4.93877	7.86179e-07	5.93026e-05
Lepre1	319.363	-0.387028	0.0784306	-4.93466	8.02892e-07	6.02214e-05
Sema5b	895.295	-0.432042	0.0875678	-4.9338	8.06464e-07	6.02214e-05
Mxra8	94.4729	-0.669765	0.13581	-4.93163	8.15451e-07	6.0588e-05
Ckap2l	642.023	-0.570983	0.115983	-4.92298	8.52362e-07	6.30154e-05
Foxj1	695.64	-0.749544	0.152288	-4.92188	8.57183e-07	6.30581e-05
Kank4	203.556	-0.837058	0.170157	-4.91933	8.68416e-07	6.32581e-05
Tgfb3	420.343	-0.722752	0.146919	-4.9194	8.68104e-07	6.32581e-05
Inhbb	421.854	-0.517414	0.105488	-4.90497	9.34437e-07	6.77353e-05
Afap1l2	478.467	-0.716901	0.146706	-4.88665	1.02569e-06	7.37701e-05
Tk1	113.805	-0.680413	0.13925	-4.88627	1.02762e-06	7.37701e-05
Ccdc3	109.91	-0.877929	0.179748	-4.88423	1.03836e-06	7.38281e-05
Pdgfrl	133.321	-0.786582	0.161015	-4.88516	1.03346e-06	7.38281e-05
Kif23	371.286	-0.743883	0.152362	-4.88235	1.04829e-06	7.41793e-05
Rbl1	297.635	-0.589524	0.120901	-4.87607	1.08221e-06	7.62161e-05
Mki67	2751.98	-0.736686	0.15131	-4.86873	1.1232e-06	7.87297e-05
Gpc6	929.596	-0.74308	0.152713	-4.86586	1.13963e-06	7.95064e-05
Rrm1	1920.25	-0.498764	0.102548	-4.86372	1.15199e-06	7.99933e-05
Cdkn2c	195.541	-0.704609	0.144916	-4.86218	1.16103e-06	8.02459e-05
Col4a6	193.995	-0.86539	0.17812	-4.85847	1.18298e-06	8.13847e-05
Nuf2	359.887	-0.732184	0.151064	-4.84685	1.25436e-06	8.58978e-05
Ppic	300.135	-0.546183	0.112785	-4.84268	1.28097e-06	8.73175e-05
Kdelr3	96.2897	-0.681047	0.140786	-4.83747	1.31504e-06	8.92302e-05
Nid1	193.344	-0.701712	0.145249	-4.83109	1.35784e-06	9.08247e-05
Parp14	40.0465	-0.84601	0.17517	-4.82966	1.36769e-06	9.08247e-05
Ptpn14	626.827	-0.791175	0.163823	-4.82945	1.36909e-06	9.08247e-05
Scn2b	748.87	0.428664	0.0887462	4.83023	1.36377e-06	9.08247e-05
Tmem63a	65.7852	-0.757238	0.156741	-4.83113	1.35762e-06	9.08247e-05
Rab7l1	188.07	-0.786329	0.162934	-4.82606	1.39261e-06	9.19741e-05
Rab32	69.1305	-0.803427	0.166748	-4.81822	1.44846e-06	9.52392e-05
Zfp760	513.067	-0.611131	0.126875	-4.81679	1.45886e-06	9.55007e-05
Msi1	788.726	-0.307869	0.0641287	-4.8008	1.58034e-06	0.000102999
Neil3	100.788	-0.824131	0.17175	-4.79843	1.5991e-06	0.000103767
Tspan11	99.7918	-0.611863	0.127599	-4.7952	1.62511e-06	0.000104997
Tmbim1	137.376	-0.524843	0.109482	-4.79386	1.63603e-06	0.000105244
Plekha4	82.0087	-0.703022	0.146766	-4.79007	1.66722e-06	0.000106789
Foxm1	597.441	-0.576761	0.120496	-4.78657	1.69658e-06	0.00010774
Plxnb2	4439.61	-0.445423	0.093055	-4.78666	1.69579e-06	0.00010774
Lamc1	3065.9	-0.714626	0.149337	-4.78531	1.70721e-06	0.000107954
Sumf1	340.594	-0.402281	0.0841482	-4.78062	1.74752e-06	0.000110035
Lhfp	971.604	-0.601676	0.125886	-4.77953	1.75702e-06	0.000110166
Kank2	199.558	-0.618734	0.129529	-4.7768	1.78106e-06	0.000111204
Loxl3	129.179	-0.698858	0.146437	-4.77243	1.82021e-06	0.000113173
Clspn	251.407	-0.674292	0.141448	-4.76706	1.86933e-06	0.000115743
2810049E08Rik	178.134	0.636837	0.133675	4.76408	1.8972e-06	0.000116915
Asah1	1148.51	-0.308925	0.0648545	-4.76336	1.904e-06	0.000116915
Fbxl7	397.847	-0.586156	0.123115	-4.76104	1.92595e-06	0.000117293
Smtn	179.437	-0.587382	0.123371	-4.76111	1.92532e-06	0.000117293
Pmf1	168.094	-0.582088	0.122778	-4.741	2.12668e-06	0.00012899
A930004D18Rik	79.5208	-0.664499	0.140324	-4.73547	2.18544e-06	0.000131274
Lamb2	874.23	-0.693492	0.146462	-4.73498	2.19081e-06	0.000131274
Rapgef5	928.204	0.315886	0.0667134	4.73497	2.19085e-06	0.000131274
Plscr2	171.578	-0.783029	0.165513	-4.73091	2.23515e-06	0.000133391
Cdk6	207.886	-0.787997	0.166642	-4.72868	2.25979e-06	0.000134322
Vcl	1365.01	-0.483006	0.102185	-4.72679	2.28092e-06	0.000135037
Cdk1	621.927	-0.684441	0.144831	-4.72578	2.29234e-06	0.000135175
Otx1	189.874	-0.561821	0.119034	-4.71983	2.36039e-06	0.000138638
Parp9	74.8827	-0.743149	0.157745	-4.71108	2.46408e-06	0.000144158
Ifih1	44.1093	-0.827999	0.175861	-4.70827	2.49829e-06	0.000145587
Jam2	3518.36	-0.67657	0.143799	-4.70496	2.53919e-06	0.000146249
Mapkapk2	1278.72	-0.254284	0.0540448	-4.70506	2.5379e-06	0.000146249
Tapbp	595.584	-0.398543	0.0846951	-4.70562	2.53094e-06	0.000146249
Slco1a5	53.3582	-0.828044	0.176311	-4.6965	2.64651e-06	0.000151842
Tspan15	331.834	-0.64706	0.137814	-4.69516	2.66403e-06	0.00015226
E2f8	194.761	-0.776818	0.165565	-4.69192	2.70658e-06	0.000154099
2310008H04Rik	129.698	-0.651091	0.138887	-4.68791	2.76011e-06	0.000156532
Dnahc9	143.412	-0.695418	0.148392	-4.68637	2.78092e-06	0.000156532
Gtse1	251.631	-0.52446	0.111912	-4.68637	2.78087e-06	0.000156532
Csf1	1531.24	-0.818957	0.174885	-4.68284	2.82927e-06	0.000158653
Cdc20	431.632	-0.634076	0.135476	-4.68037	2.86357e-06	0.000159973
Aurkb	382.992	-0.701323	0.150013	-4.67509	2.93825e-06	0.000162919
Plod2	968.75	-0.720646	0.154141	-4.67524	2.93617e-06	0.000162919
E2f2	78.0145	-0.607107	0.129882	-4.6743	2.94964e-06	0.000162943
Dhfr	313.059	-0.625485	0.134137	-4.66301	3.11613e-06	0.000171502
Npepl1	208.912	-0.525391	0.112745	-4.66001	3.16197e-06	0.000173383
Fas	90.9762	-0.780094	0.167542	-4.65611	3.22244e-06	0.000175697
Rnd3	1375.41	-0.518042	0.111269	-4.65576	3.22781e-06	0.000175697
Mmp2	86.5205	-0.746623	0.16082	-4.6426	3.44044e-06	0.000186587
Mirlet7c-2	18.5791	0.817553	0.176237	4.63894	3.50204e-06	0.000189237
Gsx1	105.448	-0.555175	0.119933	-4.62902	3.67394e-06	0.000197807
Aspm	785.247	-0.640771	0.138607	-4.62295	3.78321e-06	0.000202955
Anxa4	57.9565	-0.762333	0.165182	-4.61511	3.92878e-06	0.000210006
Gabpb2	363.52	-0.492941	0.106859	-4.61302	3.96863e-06	0.000211376
Hmgn1	2447.35	-0.301461	0.06539	-4.6102	4.02273e-06	0.000213492
Mcm2	770.018	-0.493621	0.107245	-4.60275	4.1694e-06	0.000220489
Pdlim5	1688.37	-0.539945	0.117568	-4.59261	4.37744e-06	0.000230669
Smc2	844.57	-0.648417	0.141239	-4.59091	4.41328e-06	0.000231736
Serpinh1	3009.62	-0.715632	0.15592	-4.58973	4.43829e-06	0.000232229
Ncaph	305.737	-0.607675	0.132467	-4.58738	4.48845e-06	0.000234029
Plekhg3	72.0761	-0.775546	0.169149	-4.58499	4.54002e-06	0.000235891
Prune2	658.637	-0.694227	0.151498	-4.58242	4.59628e-06	0.000237982
Tcf19	215.79	-0.653703	0.142689	-4.58133	4.62034e-06	0.000238397
Mcm10	203.703	-0.546959	0.119506	-4.57683	4.7207e-06	0.000242732
Cdca2	267.586	-0.659631	0.144153	-4.57591	4.74148e-06	0.00024296
Ccna2	824.44	-0.654404	0.143419	-4.56288	5.04559e-06	0.000256929
Fgfrl1	1081.66	-0.655292	0.143626	-4.56247	5.05542e-06	0.000256929
Gpx8	329.438	-0.513942	0.112656	-4.56204	5.06597e-06	0.000256929
0610007N19Rik	38.7715	-0.777883	0.170632	-4.55884	5.14377e-06	0.000259988
Fbn1	759.953	-0.652557	0.143331	-4.55279	5.29388e-06	0.000266668
4933407C03Rik	11449.6	0.168205	0.0369617	4.55078	5.3447e-06	0.000267415
Phf19	254.152	-0.757249	0.166387	-4.55114	5.33553e-06	0.000267415
Tpx2	1055.68	-0.631739	0.138865	-4.54929	5.3827e-06	0.000267515
Uhmk1	1682.3	0.216586	0.0476026	4.54988	5.36777e-06	0.000267515
Copz2	58.7659	-0.764278	0.16809	-4.54683	5.44604e-06	0.00026976
Phldb1	2642.11	-0.207209	0.0455914	-4.5449	5.49602e-06	0.000271332
Mcm3	516.861	-0.569453	0.125535	-4.53622	5.72701e-06	0.000281799
Plk4	340.594	-0.498817	0.109993	-4.535	5.76027e-06	0.0002825
Plce1	694.365	-0.526996	0.116292	-4.53166	5.85209e-06	0.000285121
Ss18	498.3	-0.420027	0.0926841	-4.53181	5.84797e-06	0.000285121
Lpar6	152.65	-0.714327	0.157727	-4.52889	5.92943e-06	0.000287311
Rbbp8	297.556	-0.470065	0.103798	-4.52867	5.9357e-06	0.000287311
Cd109	189.555	-0.771259	0.170504	-4.52341	6.08525e-06	0.000293594
Col4a5	926.573	-0.802157	0.17742	-4.52122	6.14833e-06	0.000295677
Wdr78	189.987	-0.542332	0.119996	-4.51958	6.19614e-06	0.000297015
Kdelc2	264.058	-0.620365	0.137517	-4.5112	6.44605e-06	0.000307122
Kif18b	228.624	-0.561323	0.124431	-4.51113	6.44832e-06	0.000307122
Rrm2	1278.87	-0.660175	0.146458	-4.5076	6.55645e-06	0.000311274
Amotl1	1281.14	-0.462027	0.102684	-4.49952	6.81067e-06	0.000320444
Bgn	482.243	-0.702712	0.156249	-4.4974	6.87897e-06	0.000320444
Bmp6	693.993	-0.808869	0.179745	-4.50009	6.79249e-06	0.000320444
Ect2	562.843	-0.736012	0.163606	-4.49868	6.83775e-06	0.000320444
Sgol2	266.911	-0.682896	0.15184	-4.49746	6.87696e-06	0.000320444
Tpbg	735.144	-0.450709	0.100204	-4.49791	6.86255e-06	0.000320444
Gli3	345.747	-0.70055	0.155813	-4.4961	6.9212e-06	0.000320758
Gp1bb	179.793	-0.655616	0.145827	-4.49586	6.9289e-06	0.000320758
Ift80	342.232	-0.524377	0.11673	-4.49221	7.04868e-06	0.000323282
Igfbp5	9342.75	-0.772004	0.171833	-4.49276	7.03061e-06	0.000323282
Itga3	951.83	-0.578252	0.128696	-4.49315	7.01777e-06	0.000323282
Cxcr4	268.902	-0.77004	0.171601	-4.48739	7.2102e-06	0.000329673
Actn1	2728.18	-0.594652	0.132641	-4.48318	7.35391e-06	0.000335212
Slfn9	109.298	-0.767603	0.17126	-4.48209	7.39158e-06	0.000335899
Slc1a1	2416.26	0.192319	0.0429296	4.47986	7.46907e-06	0.000338385
Plk1	350.23	-0.621581	0.138814	-4.4778	7.54159e-06	0.000340632
Nid2	290.469	-0.754042	0.168595	-4.4725	7.73108e-06	0.000348133
Mcm4	777.678	-0.5078	0.113756	-4.46393	8.04692e-06	0.00036126
Fam114a1	172.255	-0.710424	0.159226	-4.46173	8.1301e-06	0.000363417
Kif11	897.586	-0.613945	0.137624	-4.46104	8.15639e-06	0.000363417
Lama5	915.173	-0.727438	0.163076	-4.46072	8.16833e-06	0.000363417
Kif22	336.302	-0.508468	0.114057	-4.45801	8.27234e-06	0.000366946
Thbs1	8015.01	-0.799786	0.179514	-4.45529	8.37805e-06	0.000370529
Rps27l	591.26	-0.3663	0.082277	-4.45203	8.50618e-06	0.00037508
Zfp36l1	780.808	-0.55507	0.124959	-4.442	8.91256e-06	0.000391836
Lxn	1283.56	-0.535602	0.120635	-4.43986	9.00161e-06	0.000394584
Meis1	313.919	-0.501306	0.112927	-4.4392	9.02955e-06	0.000394645
Cenpn	138.577	-0.615389	0.138727	-4.43599	9.16511e-06	0.000399395
Id1	380.368	-0.650685	0.14681	-4.43216	9.32924e-06	0.000405358
Nusap1	456.627	-0.561294	0.126738	-4.42879	9.47649e-06	0.000410556
Nedd1	198.059	-0.529	0.119468	-4.42798	9.51209e-06	0.0004109
Racgap1	1296.86	-0.511295	0.11573	-4.41799	9.96231e-06	0.000427861
Tns3	1738.77	-0.508728	0.115143	-4.41821	9.95214e-06	0.000427861
Arrb1	7332.34	0.262797	0.0595654	4.41191	1.02462e-05	0.000438786
Bcam	154.021	-0.605558	0.137414	-4.40683	1.04894e-05	0.000447911
Myh9	2739.34	-0.568493	0.129065	-4.4047	1.05932e-05	0.000451047
Notch2	1573.94	-0.595393	0.135209	-4.40348	1.06526e-05	0.00045228
9930012K11Rik	65.4068	-0.772929	0.175633	-4.40081	1.07846e-05	0.000454118
Ak3	2896.15	-0.639089	0.145222	-4.40076	1.0787e-05	0.000454118
Dse	300.754	-0.390932	0.0888331	-4.40075	1.07876e-05	0.000454118
Podxl	1022.46	-0.675695	0.153565	-4.40006	1.08222e-05	0.000454287
Gria1	8935.76	0.386585	0.0879166	4.39718	1.09668e-05	0.00045906
Meg3	49203.4	0.489752	0.1114	4.39634	1.10092e-05	0.000459541
Lig1	836.242	-0.317855	0.0723209	-4.39507	1.10738e-05	0.000460944
Maml2	467.685	-0.462547	0.105279	-4.39351	1.11534e-05	0.000462959
Ly75	15.2425	-0.786996	0.179401	-4.38679	1.15034e-05	0.000476158
Msn	1567.14	-0.707426	0.161477	-4.38098	1.18147e-05	0.000487683
Ankle1	79.2626	-0.605744	0.138335	-4.37882	1.19324e-05	0.000488474
Esco2	151.847	-0.734595	0.167715	-4.38002	1.18669e-05	0.000488474
Gpr30	76.7163	-0.753652	0.172109	-4.37892	1.19267e-05	0.000488474
Syngr1	6344.33	0.284391	0.0649622	4.3778	1.19884e-05	0.000489416
Mtap	558.948	-0.406275	0.0928818	-4.3741	1.21933e-05	0.000496416
Zfp568	259.668	-0.42852	0.0980074	-4.37232	1.22934e-05	0.000499124
Tspo	31.5885	-0.780006	0.178543	-4.36873	1.2497e-05	0.00050601
Omd	16.7161	-0.752885	0.172479	-4.36508	1.27078e-05	0.000513147
Apoe	6603.14	0.58622	0.13433	4.36403	1.27687e-05	0.000513795
Ccnb1	265.9	-0.677055	0.15518	-4.36303	1.28276e-05	0.000513795
Loxl1	150.367	-0.686802	0.15741	-4.36314	1.28206e-05	0.000513795
Sgol1	151.718	-0.62396	0.143053	-4.36173	1.29038e-05	0.000515458
Ccdc8	65.5545	-0.622762	0.143203	-4.34881	1.36881e-05	0.000545323
Actl6a	527.214	-0.457062	0.105178	-4.34561	1.38888e-05	0.000551837
Scd4	69.276	-0.777415	0.178939	-4.34459	1.39539e-05	0.000552946
Prrx1	142.042	-0.491676	0.113274	-4.34057	1.42112e-05	0.000561645
Tm4sf1	73.0742	-0.781029	0.180053	-4.33778	1.43932e-05	0.00056733
Tox3	650.799	-0.396232	0.0914262	-4.3339	1.46488e-05	0.000575877
Sft2d2	324.582	-0.535331	0.123545	-4.33307	1.47041e-05	0.000576527
Cenph	108.805	-0.59661	0.137766	-4.33059	1.48712e-05	0.000581543
Mcm6	1037.77	-0.525941	0.121484	-4.3293	1.49583e-05	0.000583414
Zwint	7426.68	0.186449	0.0430948	4.32649	1.51507e-05	0.00058937
Anln	470.838	-0.706283	0.163331	-4.32424	1.53059e-05	0.000593852
Chaf1b	173.331	-0.541042	0.125187	-4.32187	1.5471e-05	0.00059714
Trank1	8991.99	0.227941	0.0527382	4.32212	1.54536e-05	0.00059714
Pros1	146.238	-0.577694	0.13387	-4.31532	1.5937e-05	0.000613533
Parva	1676.16	-0.555214	0.128713	-4.31359	1.60622e-05	0.000616753
Wwtr1	737.85	-0.656174	0.152317	-4.30795	1.64772e-05	0.000631059
Atoh8	101.135	-0.682999	0.158607	-4.30623	1.66057e-05	0.000633268
Car15	73.8965	-0.625618	0.145288	-4.30604	1.66201e-05	0.000633268
Cenpa	317.613	-0.52378	0.121808	-4.30004	1.70768e-05	0.000649004
ORF63	18.9772	-0.764261	0.177815	-4.29807	1.72293e-05	0.000653132
Spag5	391.334	-0.519864	0.120989	-4.2968	1.73281e-05	0.000655205
Stard5	301.213	-0.535487	0.124853	-4.28894	1.7953e-05	0.00067711
Rcbtb2	1115.01	-0.305017	0.0711424	-4.28742	1.80764e-05	0.000680038
Stil	242.406	-0.560042	0.130654	-4.28646	1.81542e-05	0.00068124
Cast	133.702	-0.696455	0.1625	-4.28587	1.82024e-05	0.000681328
Fzd2	280.558	-0.501489	0.117071	-4.28364	1.83861e-05	0.000686477
Fam111a	216.153	-0.633728	0.147995	-4.2821	1.85139e-05	0.000689514
Smo	699.573	-0.426901	0.0998214	-4.27665	1.89726e-05	0.000704832
Trim9	4618.94	0.281612	0.0659705	4.26875	1.96567e-05	0.000728426
Fzd8	228.774	-0.440726	0.103287	-4.26701	1.98109e-05	0.000732313
Ncapg2	605.445	-0.567624	0.133061	-4.26589	1.99109e-05	0.000732365
Wisp2	274.918	-0.760266	0.178206	-4.26621	1.98821e-05	0.000732365
Timeless	237.26	-0.453237	0.106307	-4.26347	2.01275e-05	0.000738504
Mms22l	157.8	-0.534463	0.125387	-4.26251	2.0214e-05	0.000739852
Klhdc7a	97.1992	-0.607877	0.142643	-4.26151	2.03049e-05	0.000741353
4930523C07Rik	32.7636	-0.732936	0.172014	-4.26091	2.03596e-05	0.000741529
Fam83d	200.065	-0.499115	0.117159	-4.26016	2.04282e-05	0.000742208
Mcm5	643.374	-0.471139	0.11064	-4.2583	2.05988e-05	0.000746581
Spata6	258.919	-0.665566	0.156329	-4.25747	2.06756e-05	0.000747542
Cntln	400.402	-0.450806	0.10593	-4.2557	2.08399e-05	0.000751652
Uhrf1	526.678	-0.550273	0.129323	-4.25503	2.09024e-05	0.00075208
Nacc2	3276.91	-0.460689	0.10829	-4.2542	2.09801e-05	0.000753052
Kirrel	1024.82	-0.661941	0.155661	-4.25244	2.11454e-05	0.000755338
Ptpn21	305.297	-0.533652	0.125486	-4.25269	2.11213e-05	0.000755338
Btbd3	1967.88	0.253024	0.0595403	4.24962	2.14133e-05	0.000763074
Serpine1	507.875	-0.646452	0.152211	-4.24709	2.16566e-05	0.000769899
Mis18bp1	283.967	-0.620702	0.146211	-4.24526	2.18342e-05	0.000772514
Pdp1	2210.75	-0.455832	0.107367	-4.24553	2.18078e-05	0.000772514
Tacc3	611.452	-0.475725	0.112088	-4.24421	2.19361e-05	0.000774276
Ung	103.96	-0.543074	0.12818	-4.23681	2.26721e-05	0.000798358
Tcf7	77.0927	-0.723159	0.170711	-4.23617	2.27368e-05	0.000798745
Tipin	349.256	-0.488752	0.115412	-4.23486	2.28696e-05	0.000801513
Mpdz	1676.56	-0.448981	0.106061	-4.23322	2.30366e-05	0.000804226
S100a11	232.76	-0.730283	0.17252	-4.23304	2.30552e-05	0.000804226
Ehd2	281.813	-0.707903	0.167335	-4.23045	2.3322e-05	0.000811628
Myl12a	993.363	-0.678947	0.160776	-4.22294	2.41136e-05	0.000837216
Dmrta2	138.127	-0.645827	0.152962	-4.22213	2.41999e-05	0.000837261
Tyms	195.895	-0.56128	0.132946	-4.22188	2.42276e-05	0.000837261
Tgfb2	510.138	-0.59695	0.141529	-4.21785	2.46644e-05	0.000850378
Snx33	265.754	-0.598579	0.142268	-4.2074	2.58325e-05	0.00088859
2210403K04Rik	576.72	0.375862	0.0893921	4.20465	2.61487e-05	0.00089739
Slc16a1	1321.52	-0.571315	0.135925	-4.20315	2.63221e-05	0.00090126
Ltbp3	580.247	-0.418489	0.0998265	-4.19216	2.7631e-05	0.000937436
Rfc1	1169.16	-0.225755	0.0538406	-4.19303	2.75254e-05	0.000937436
Slc2a4	134.869	-0.684614	0.1633	-4.19237	2.76051e-05	0.000937436
Trio	6738.29	0.1764	0.0420695	4.19307	2.75206e-05	0.000937436
Asf1b	101.625	-0.519645	0.124047	-4.18911	2.80045e-05	0.000943644
Plekhh2	302.109	-0.508073	0.121276	-4.18939	2.79706e-05	0.000943644
Tead3	119.256	-0.553893	0.132203	-4.18971	2.79305e-05	0.000943644
Cxxc5	644.562	-0.439666	0.104981	-4.18805	2.81363e-05	0.000943805
Pml	141.968	-0.499551	0.119266	-4.18855	2.80745e-05	0.000943805
Incenp	689.797	-0.419321	0.100165	-4.18629	2.83547e-05	0.00094899
Vamp8	31.9624	-0.694984	0.166219	-4.18114	2.90056e-05	0.00096859
Cldn19	38.9222	-0.728122	0.174166	-4.18062	2.90713e-05	0.00096861
Smox	953.027	0.376783	0.0901681	4.17867	2.93216e-05	0.000974764
Nde1	630.738	-0.531895	0.127305	-4.17811	2.93942e-05	0.000974996
Klhl3	290.019	0.355049	0.0850104	4.17653	2.95988e-05	0.000979596
2610034B18Rik	313.56	-0.432332	0.103556	-4.17486	2.98164e-05	0.000984604
Fgfr1	2193.91	-0.366494	0.087798	-4.17429	2.98917e-05	0.000984902
2900052N01Rik	48.808	0.742656	0.177976	4.17278	3.00899e-05	0.000989239
Cd97	69.3528	-0.662208	0.158743	-4.17158	3.0249e-05	0.000992274
Ckap2	615.087	-0.590755	0.141733	-4.16808	3.07175e-05	0.00100542
Efnb1	748.964	-0.292337	0.0702075	-4.16389	3.12867e-05	0.0010218
Nmi	38.5247	-0.73355	0.17632	-4.16034	3.17778e-05	0.00103557
Lgals1	357.201	-0.673298	0.161934	-4.15785	3.21262e-05	0.00104463
1190002N15Rik	1024.71	-0.528187	0.127053	-4.15721	3.22155e-05	0.00104525
Tbc1d9	6372.32	0.22155	0.053321	4.15503	3.25244e-05	0.00105297
Phactr4	360.45	-0.457582	0.110143	-4.15445	3.26077e-05	0.00105337
Cxcl10	26.4437	-0.738714	0.178082	-4.14816	3.35157e-05	0.00107801
Spock2	6969.6	0.187426	0.0451787	4.14856	3.34574e-05	0.00107801
Zwilch	256.531	-0.53149	0.128193	-4.14602	3.38302e-05	0.00108578
Hspa4l	2140.67	-0.39179	0.0946041	-4.14137	3.4524e-05	0.00110566
Tpm4	2667.36	-0.466695	0.112741	-4.13952	3.4804e-05	0.00111223
Pole2	67.6701	-0.593564	0.143528	-4.13552	3.54151e-05	0.00112933
Efemp2	513.484	-0.584158	0.141292	-4.13441	3.55875e-05	0.00113179
Hmg20b	194.593	-0.381514	0.092286	-4.13404	3.56447e-05	0.00113179
Lpar4	176.885	-0.72958	0.176557	-4.13226	3.59213e-05	0.00113709
Sdc1	389.157	-0.413115	0.0999799	-4.13198	3.59644e-05	0.00113709
Car3	269.447	-0.734974	0.178192	-4.12461	3.71358e-05	0.00117163
Parp12	210.239	-0.406472	0.0985901	-4.12285	3.74206e-05	0.00117811
Fkbp9	1441.67	-0.550642	0.133579	-4.12223	3.75214e-05	0.00117879
Mtbp	174.976	-0.569842	0.138292	-4.12058	3.77922e-05	0.00118479
Tmem194	182.474	-0.485552	0.117861	-4.11969	3.7938e-05	0.00118686
Madd	4372.51	0.270935	0.0658433	4.11485	3.87436e-05	0.00120952
Dlgap5	214.685	-0.57938	0.140852	-4.11339	3.89893e-05	0.00121463
Oasl2	42.1046	-0.739278	0.179952	-4.10819	3.98772e-05	0.0012397
Gas7	12415.4	0.166012	0.040436	4.10556	4.0334e-05	0.00125128
F630043A04Rik	150.428	-0.51913	0.126515	-4.1033	4.07302e-05	0.00125832
Mxd3	117.505	-0.502579	0.122472	-4.10362	4.06731e-05	0.00125832
Fgf1	226.03	0.640809	0.156236	4.10154	4.10402e-05	0.00126526
Espl1	281.613	-0.437963	0.106895	-4.09713	4.18298e-05	0.00128694
Nfe2l2	722.184	-0.571421	0.139645	-4.09195	4.2776e-05	0.00131333
Efemp1	36.7185	-0.736122	0.18007	-4.08797	4.35157e-05	0.00133328
Col1a2	103.947	-0.731196	0.178923	-4.08664	4.37656e-05	0.00133544
Syngr2	133.278	-0.483167	0.118226	-4.08682	4.37322e-05	0.00133544
Gm5424	281.735	-0.615227	0.15067	-4.08326	4.44075e-05	0.00135225
Atp6v0e	464.84	-0.319033	0.0781466	-4.08249	4.45549e-05	0.00135396
Plk1s1	329.01	-0.515834	0.126456	-4.07914	4.52019e-05	0.00137082
Nfkb2	101.933	-0.518422	0.127312	-4.07207	4.6597e-05	0.00140738
Prdm5	61.6181	-0.663256	0.162877	-4.07212	4.65881e-05	0.00140738
Ctf1	42.8155	-0.684951	0.168355	-4.06848	4.73204e-05	0.00142633
Kcnk9	916.571	0.312175	0.0767525	4.06729	4.75626e-05	0.00143073
Hdgf	3670.95	-0.230715	0.0567588	-4.06483	4.80683e-05	0.00144011
Il6st	1636.22	-0.394723	0.0970997	-4.06513	4.80053e-05	0.00144011
Arhgap18	312.726	-0.553736	0.136311	-4.06229	4.85926e-05	0.00145289
Bcan	2843.69	0.461234	0.113651	4.05833	4.94246e-05	0.0014748
Cd164	1286.82	-0.385104	0.0949103	-4.05755	4.95892e-05	0.00147674
Hspb8	323.126	-0.656921	0.162093	-4.05274	5.06205e-05	0.00150173
Rpa2	398.701	-0.37033	0.0913786	-4.0527	5.06302e-05	0.00150173
Sncaip	1122.91	-0.327155	0.080765	-4.05071	5.10631e-05	0.00151155
Herc6	92.995	-0.57321	0.141526	-4.05022	5.11686e-05	0.00151166
Bambi	168.128	-0.555031	0.137121	-4.04775	5.17124e-05	0.00152469
Cmtm5	111.733	0.605124	0.14954	4.04657	5.19745e-05	0.00152939
Rras	116.845	-0.495435	0.122484	-4.04488	5.23503e-05	0.0015374
Palld	662.769	-0.719818	0.178243	-4.03841	5.38147e-05	0.00157729
Ifitm3	187.973	-0.675425	0.167416	-4.03442	5.47373e-05	0.00160117
Fam178a	2173.7	-0.321371	0.0796795	-4.03329	5.50002e-05	0.0016057
Arhgap11a	809.618	-0.563118	0.139643	-4.03256	5.51732e-05	0.00160755
Kif20a	390.011	-0.584107	0.144864	-4.0321	5.52797e-05	0.00160755
Tmem8b	2165.12	0.241261	0.0598933	4.02818	5.62104e-05	0.00163142
Itga5	112.102	-0.583012	0.144807	-4.02614	5.66995e-05	0.00164241
Unc13a	9900.79	0.216957	0.0539212	4.02359	5.73176e-05	0.00165708
Pea15a	19885.9	-0.419821	0.104356	-4.02295	5.74725e-05	0.00165833
H2afx	1464.19	-0.252287	0.0627356	-4.02143	5.78467e-05	0.00166589
Birc5	286.358	-0.52433	0.130423	-4.02022	5.81429e-05	0.00166796
Ston1	232.266	-0.66406	0.165171	-4.02044	5.80902e-05	0.00166796
Kcnj16	87.2695	0.609164	0.151622	4.01766	5.8779e-05	0.00168296
Jam3	573.884	-0.400314	0.0996847	-4.0158	5.92437e-05	0.001693
Irf1	73.3957	-0.514378	0.128224	-4.01155	6.03216e-05	0.0017205
S1pr3	488.748	-0.655706	0.163489	-4.0107	6.05378e-05	0.00172336
Adamtsl3	324.409	-0.718157	0.179346	-4.00432	6.2197e-05	0.0017672
Clstn3	7264.74	0.235975	0.0589604	4.00227	6.27387e-05	0.0017758
Shc1	183.23	-0.445525	0.111315	-4.00237	6.27115e-05	0.0017758
Ltbr	139.405	-0.492327	0.123125	-3.99859	6.37216e-05	0.0018002
2610318N02Rik	28.1703	0.700856	0.175485	3.99381	6.5019e-05	0.00181272
Apln	198.956	-0.696424	0.174367	-3.994	6.49669e-05	0.00181272
Arsi	143.153	-0.715003	0.178976	-3.99496	6.47061e-05	0.00181272
Cpped1	423.305	-0.440326	0.1102	-3.9957	6.45027e-05	0.00181272
Hat1	633.743	-0.356363	0.089204	-3.99492	6.47162e-05	0.00181272
Hmgn2	1000.4	-0.427158	0.106953	-3.99388	6.49994e-05	0.00181272
Idh2	1480.49	-0.495785	0.124069	-3.99603	6.44126e-05	0.00181272
Odc1	3268.06	-0.226981	0.0568486	-3.99272	6.53184e-05	0.00181766
Casc5	236.476	-0.659493	0.165258	-3.99068	6.58841e-05	0.00182998
Notch1	2111.74	-0.443617	0.111212	-3.98891	6.63767e-05	0.00184022
Shcbp1	166.411	-0.60598	0.152033	-3.98585	6.72395e-05	0.00186067
Aif1l	504.529	-0.276905	0.0695078	-3.98379	6.78251e-05	0.00187338
Lrrk1	382.823	-0.717533	0.180188	-3.98213	6.83002e-05	0.00188301
Ccdc80	341.089	-0.5504	0.13826	-3.98091	6.8651e-05	0.00188635
Cep55	203.242	-0.596514	0.149847	-3.98083	6.86754e-05	0.00188635
Ahnak	994.633	-0.707858	0.177896	-3.97906	6.91888e-05	0.00189695
Aldob	56.4532	0.698737	0.175663	3.97771	6.95807e-05	0.00189801
Hmgb2	360.342	-0.573632	0.144193	-3.97822	6.94334e-05	0.00189801
Mcam	219.535	-0.630681	0.158558	-3.97761	6.96107e-05	0.00189801
Flnb	3975.29	-0.580731	0.146286	-3.96983	7.19234e-05	0.00195747
Ifit3	25.9234	-0.689113	0.173675	-3.96782	7.2533e-05	0.00197046
Fgfbp3	559.794	-0.584108	0.147262	-3.96646	7.29489e-05	0.00197814
Nt5dc2	705.964	-0.55727	0.140689	-3.961	7.46372e-05	0.00202023
Heatr5a	512.439	-0.269639	0.0681341	-3.95748	7.57446e-05	0.00204648
H2afv	715.721	-0.474325	0.119947	-3.95447	7.67058e-05	0.00206869
Limd1	446.455	-0.403739	0.102193	-3.95074	7.79089e-05	0.00209733
Ces1g	26.4332	-0.708932	0.179532	-3.94878	7.85502e-05	0.00211077
Stmn4	8089.06	0.196905	0.0498831	3.94733	7.90268e-05	0.00211974
BC046404	216.386	-0.578103	0.146668	-3.94157	8.09498e-05	0.00215963
H60b	67.9618	-0.706707	0.179284	-3.94182	8.08642e-05	0.00215963
Wwc1	2775.45	-0.530994	0.134713	-3.94168	8.09135e-05	0.00215963
Pip5kl1	100.318	0.534611	0.135686	3.94008	8.14553e-05	0.00216922
Mir377	12.9999	0.709427	0.180082	3.93947	8.16612e-05	0.00217082
S100a6	72.5829	-0.643936	0.163557	-3.93707	8.24838e-05	0.00218877
Ctdsp1	500.825	-0.401061	0.10189	-3.9362	8.27821e-05	0.00219277
Intu	460.084	-0.4896	0.124427	-3.93484	8.32508e-05	0.00220126
Dock9	3892.46	0.278254	0.0707358	3.93371	8.36462e-05	0.00220387
Glul	6874.58	0.39585	0.100623	3.93398	8.35506e-05	0.00220387
Mad2l1	422.175	-0.474716	0.120698	-3.9331	8.38566e-05	0.0022055
Cep110	573.798	-0.394	0.100311	-3.92777	8.57377e-05	0.00225099
Prkd1	268.202	-0.398822	0.101571	-3.92653	8.61795e-05	0.0022586
Nt5dc3	5403.12	0.214167	0.0546621	3.91801	8.9282e-05	0.00233579
Ezh2	746.766	-0.376753	0.0961895	-3.91678	8.97399e-05	0.00234365
Flna	11484.1	-0.398597	0.102046	-3.90605	9.38167e-05	0.00244261
Rhod	47.2845	-0.586344	0.150116	-3.90594	9.38581e-05	0.00244261
Pdia4	1555.43	-0.384205	0.0983777	-3.90541	9.40657e-05	0.00244373
Eya1	171.043	-0.548433	0.140509	-3.9032	9.49293e-05	0.0024533
Mir331	22.5889	0.685797	0.175682	3.90363	9.47588e-05	0.0024533
Plekhf2	285.587	-0.437163	0.111993	-3.9035	9.48112e-05	0.0024533
Eci2	502.558	-0.266866	0.0683802	-3.90267	9.51362e-05	0.00245438
Fzd5	178.944	-0.64028	0.164092	-3.90197	9.54148e-05	0.0024573
Raver2	440.777	-0.378462	0.0970267	-3.90059	9.59567e-05	0.00246698
1190005I06Rik	74.7763	-0.527046	0.135237	-3.89719	9.73134e-05	0.00249754
2610109H07Rik	1259.45	-0.322981	0.0828907	-3.89647	9.76061e-05	0.00250074
Mlf1	124.653	-0.557637	0.143132	-3.89596	9.78112e-05	0.00250168
Crb2	936.454	-0.701368	0.180109	-3.89414	9.85477e-05	0.00251618
Gpc4	2978.12	-0.691026	0.177655	-3.8897	0.000100367	0.00255327
Litaf	210.128	-0.366728	0.0942903	-3.88934	0.000100516	0.00255327
Mmd2	2628.11	0.250881	0.0645	3.88963	0.000100397	0.00255327
Cenpe	502.66	-0.601562	0.154791	-3.8863	0.000101785	0.00257671
Nrg1	112.809	-0.532028	0.13689	-3.88654	0.000101682	0.00257671
Prkd3	789.413	-0.395765	0.101919	-3.88315	0.000103113	0.00260588
Vgll3	260.862	-0.690794	0.177957	-3.88181	0.000103684	0.00261586
Tnrc6c	3349.64	0.178929	0.0460996	3.88136	0.000103875	0.00261625
Col5a2	1474.31	-0.696995	0.179709	-3.87847	0.000105117	0.00263074
Kif2c	267.283	-0.574217	0.148045	-3.87866	0.000105034	0.00263074
Mir9-1	12.404	0.693087	0.178698	3.87854	0.000105084	0.00263074
Stat1	367.299	-0.44973	0.115958	-3.87837	0.000105159	0.00263074
Mfap4	28.3199	-0.692088	0.178493	-3.8774	0.000105579	0.00263681
Ulk4	123.22	-0.497396	0.128304	-3.87668	0.00010589	0.00264014
Cdk2ap1	301.572	-0.400219	0.103258	-3.8759	0.000106231	0.0026442
Cdca8	451.979	-0.5274	0.136091	-3.87536	0.000106465	0.00264561
Pcna	848.65	-0.330392	0.0852985	-3.87336	0.000107345	0.00266301
Diap3	165.298	-0.647075	0.167192	-3.87026	0.000108719	0.00268899
Tmem98	151.392	-0.476485	0.123117	-3.87018	0.000108754	0.00268899
Smc4	1224.15	-0.569782	0.147427	-3.86484	0.000111163	0.002744
Psat1	4239.89	-0.254295	0.0658513	-3.86165	0.000112622	0.00277541
6430548M08Rik	4617.91	0.259836	0.0673032	3.86067	0.000113075	0.00277867
Mettl9	1915.71	-0.24132	0.062513	-3.86032	0.000113238	0.00277867
Pole	390.085	-0.547712	0.141889	-3.86015	0.000113316	0.00277867
Pawr	439.787	-0.695	0.180167	-3.85754	0.000114534	0.00280392
Cdc25c	134.746	-0.553107	0.143412	-3.85676	0.000114899	0.00280822
Dock5	249.406	-0.584861	0.151711	-3.85509	0.000115685	0.0028228
Tnfrsf12a	177.594	-0.518621	0.134586	-3.85346	0.000116461	0.00283706
Dbf4	427.311	-0.459951	0.119417	-3.85164	0.000117328	0.00285305
Dtl	324.045	-0.605464	0.157211	-3.85128	0.000117501	0.00285305
Myo1c	803.154	-0.329393	0.0855584	-3.84991	0.000118159	0.00286435
Ccnf	343.092	-0.400449	0.104066	-3.84802	0.000119078	0.00287256
Fzd6	118.372	-0.649801	0.168841	-3.8486	0.000118793	0.00287256
Zfp395	264.835	-0.479631	0.124641	-3.8481	0.000119036	0.00287256
Trim56	92.9927	-0.589446	0.153478	-3.84059	0.00012274	0.00295611
Spna1	244.503	-0.680142	0.177353	-3.83495	0.000125589	0.00301983
Rimbp2	977.83	0.287869	0.0750951	3.8334	0.000126386	0.00303408
Ccne2	89.2402	-0.573409	0.149693	-3.83057	0.000127845	0.00306416
Col5a3	278.68	-0.584979	0.152936	-3.82499	0.000130777	0.00312939
Mir129-1	8.305	0.664004	0.173774	3.82109	0.000132865	0.00317424
Prr11	256.58	-0.546743	0.143118	-3.82024	0.000133324	0.00318009
Col12a1	1154.63	-0.688117	0.180153	-3.81962	0.00013366	0.00318299
Exo1	159.354	-0.504568	0.132195	-3.81683	0.000135176	0.00321395
Samd5	190.987	-0.515466	0.135092	-3.81567	0.000135816	0.00322401
Lass2	1031.65	-0.29714	0.0778868	-3.81503	0.000136168	0.0032272
Cst3	6319.15	0.31129	0.0817016	3.81008	0.000138921	0.00326803
Gmnn	107.237	-0.541856	0.142236	-3.80957	0.00013921	0.00326803
Htr1a	94.542	0.568733	0.149279	3.80986	0.000139047	0.00326803
Pax6	318.789	-0.532877	0.139839	-3.81065	0.0001386	0.00326803
Rad51ap1	166.762	-0.487271	0.127882	-3.81031	0.000138794	0.00326803
Trim59	529.723	-0.566911	0.148755	-3.81105	0.000138378	0.00326803
Dscc1	37.2447	-0.608579	0.159918	-3.80556	0.000141482	0.00331612
Psrc1	246.009	-0.410812	0.108036	-3.80255	0.000143216	0.00335147
Tubb6	502.16	-0.646517	0.170347	-3.79528	0.000147475	0.00344573
Cpxm1	295.802	0.321674	0.0848729	3.79006	0.000150611	0.00350796
Ezr	1972.85	-0.539446	0.142325	-3.79025	0.000150496	0.00350796
Eif2ak2	261.53	-0.563795	0.1488	-3.78895	0.000151285	0.00351814
Troap	99.0401	-0.529867	0.139922	-3.78687	0.000152558	0.00354221
Arhgap31	977.268	-0.449638	0.118895	-3.78181	0.000155691	0.00360931
Arhgap19	306.281	-0.305629	0.0808255	-3.78134	0.000155984	0.00361048
Wdr67	178.104	-0.457687	0.121101	-3.77939	0.000157215	0.0036333
Sdc2	1187.74	-0.513192	0.135819	-3.77849	0.000157782	0.00364074
Anxa2	1040.01	-0.675712	0.178902	-3.777	0.000158729	0.00365692
Id4	924.791	-0.455022	0.120491	-3.7764	0.000159112	0.00366007
Il1rap	553.553	-0.412122	0.109168	-3.77511	0.000159938	0.00367338
Nek2	253.078	-0.613195	0.16259	-3.77142	0.000162323	0.00372241
Depdc1a	37.4477	-0.637166	0.168978	-3.7707	0.000162789	0.00372622
Slc7a4	710.414	0.273844	0.07263	3.77039	0.000162991	0.00372622
Casq1	149.598	-0.673139	0.178875	-3.76319	0.000167758	0.00382932
Timp3	2180.81	-0.579057	0.154009	-3.75988	0.000169993	0.00387437
Stk17b	190.334	-0.634726	0.169129	-3.75291	0.00017479	0.00397762
Sertad1	92.4138	-0.555476	0.148093	-3.75085	0.000176238	0.00400444
Cchcr1	107.827	-0.441735	0.117858	-3.74802	0.000178237	0.00401913
P4hb	4970.73	-0.217463	0.0580088	-3.74878	0.000177694	0.00401913
Pqlc3	76.6118	-0.554909	0.148024	-3.74878	0.000177699	0.00401913
Slc24a3	2308.94	0.251388	0.0670521	3.74915	0.000177437	0.00401913
Tnfrsf10b	100.579	-0.560987	0.149667	-3.74824	0.000178082	0.00401913
Slc25a24	81.131	-0.5991	0.159878	-3.74723	0.000178801	0.00402574
Anxa1	79.2757	-0.611817	0.163325	-3.74601	0.00017967	0.00403919
Kif27	89.984	-0.59236	0.158177	-3.74491	0.000180458	0.00405075
Fbxo5	181.009	-0.556402	0.148608	-3.74409	0.000181045	0.00405782
Nfyc	401.152	0.263606	0.0704684	3.74077	0.000183457	0.0040995
Sync	26.467	-0.662174	0.176999	-3.74111	0.000183209	0.0040995
Trpm2	509.555	0.317089	0.0848521	3.73696	0.000186261	0.00415591
Dera	59.8037	-0.531179	0.142343	-3.7317	0.000190195	0.00423732
Nxph2	609.909	0.356032	0.0954355	3.7306	0.000191026	0.00424947
Wasf2	389.24	-0.37208	0.0997703	-3.72937	0.00019196	0.00426387
Dock1	648.149	-0.41971	0.112564	-3.72863	0.000192521	0.00426994
Nuak1	3347.66	-0.458239	0.123004	-3.72539	0.000195016	0.00431883
Ecscr	10.8076	-0.652789	0.175393	-3.72185	0.000197766	0.00437323
Ccdc99	79.8313	-0.546678	0.146904	-3.72133	0.000198175	0.00437574
Stard8	208.553	-0.648376	0.174339	-3.71905	0.000199973	0.0044089
Adamts9	209.032	-0.457223	0.12298	-3.71787	0.000200912	0.00442304
Cep192	564.8	-0.329941	0.0887669	-3.71694	0.000201652	0.00443276
Akap2	1620.46	-0.336133	0.0904855	-3.71477	0.000203388	0.00445978
Folr1	36.5932	-0.65896	0.177395	-3.71466	0.000203481	0.00445978
Cyr61	1865.05	-0.653335	0.176038	-3.71133	0.000206174	0.00451214
Ets1	256.18	-0.398673	0.107504	-3.70844	0.000208543	0.00455058
Sorbs3	504.718	-0.663556	0.178919	-3.70871	0.000208321	0.00455058
Pdgfd	32.4738	-0.667714	0.180108	-3.70729	0.000209487	0.00456448
Wnk1	6142.27	-0.376509	0.101592	-3.70609	0.000210483	0.00457947
Tgif1	77.5645	-0.583333	0.157432	-3.7053	0.000211142	0.00458709
Fam198a	48.2769	0.621318	0.167864	3.70132	0.000214484	0.00465289
6720489N17Rik	85.2202	-0.541257	0.146334	-3.69879	0.000216631	0.00469261
Odz4	2301.35	0.317621	0.0859262	3.69644	0.000218641	0.00472926
Nsf	7030.64	0.174951	0.0473518	3.69471	0.00022014	0.00474787
Trak1	4423.43	0.175846	0.0475916	3.69489	0.000219984	0.00474787
D830031N03Rik	310.769	-0.377681	0.10224	-3.69406	0.000220699	0.00475302
Ifi44	7.64107	-0.549788	0.14896	-3.69085	0.000223506	0.00480651
Cdca7	390.63	-0.444612	0.120747	-3.68218	0.000231245	0.00496575
Anxa5	955.33	-0.565983	0.153772	-3.68067	0.000232619	0.00498805
Adrbk2	1158.5	0.337557	0.0917429	3.67938	0.0002338	0.00500614
Bdh1	5307.94	0.227752	0.0619175	3.67831	0.000234782	0.00501995
Rcan3	2309.03	0.291118	0.0791867	3.67635	0.000236596	0.00505145
Necap1	4289.94	0.144169	0.0392329	3.67469	0.000238141	0.00507493
Serpinf1	233.194	-0.649275	0.176701	-3.67443	0.000238378	0.00507493
Sgpl1	1767.87	-0.185926	0.0506569	-3.6703	0.000242266	0.00515031
D2Ertd750e	423.96	-0.564518	0.153845	-3.66939	0.000243127	0.00516123
Kif3c	8202.34	0.217344	0.0592941	3.66552	0.000246841	0.00523261
Cobll1	260.436	-0.537775	0.146808	-3.66311	0.000249169	0.00526694
F3	569.188	-0.552192	0.150734	-3.66336	0.000248932	0.00526694
Sept10	250.735	-0.507381	0.138568	-3.6616	0.000250649	0.00529068
Ccnb2	210.41	-0.557001	0.152155	-3.66076	0.00025147	0.00530049
Gli2	166.097	-0.480032	0.131155	-3.66004	0.000252179	0.0053079
Rad54l	112.743	-0.485534	0.132681	-3.65939	0.000252813	0.00531372
Mob3b	82.4293	-0.571546	0.156235	-3.65824	0.000253952	0.0053226
Tspan9	1955.71	-0.359426	0.0982458	-3.65843	0.000253765	0.0053226
Sdc4	266.504	-0.393222	0.107519	-3.65724	0.000254943	0.00533585
Npvf	13.3179	-0.596849	0.163241	-3.65625	0.000255936	0.00534909
Zfp36l2	501.383	-0.459545	0.125748	-3.6545	0.00025768	0.00537799
Brca1	250.18	-0.555049	0.152006	-3.65149	0.000260718	0.00543377
Itgb5	971.003	-0.369871	0.101381	-3.64834	0.000263945	0.00549331
Ifit2	250.654	-0.558972	0.15336	-3.64483	0.000267565	0.00555466
Lmnb1	2359.84	-0.38572	0.105829	-3.64476	0.00026764	0.00555466
Stard13	86.3388	-0.524737	0.144112	-3.64117	0.000271405	0.00562494
Cyb5r3	2813.68	-0.194964	0.0535535	-3.64055	0.000272061	0.00563068
Dysf	124.382	-0.651395	0.178985	-3.63938	0.0002733	0.00564846
Lama2	407.74	-0.527902	0.1452	-3.63568	0.000277252	0.00572218
Prc1	1012.87	-0.532996	0.146673	-3.63391	0.000279155	0.00575345
Tcf3	1130.77	-0.238153	0.0655491	-3.63321	0.00027992	0.00576123
Pde4dip	8138.17	0.18028	0.0496629	3.63007	0.000283342	0.00581812
Pdpn	1027.57	-0.646885	0.178207	-3.62996	0.000283467	0.00581812
Cybrd1	958.818	-0.519977	0.143318	-3.62813	0.000285485	0.005851
P2ry2	77.6731	-0.597954	0.164842	-3.62744	0.000286244	0.005851
Pola1	383.706	-0.425307	0.117247	-3.62744	0.00028625	0.005851
Prdm16	368.358	-0.421175	0.116132	-3.62669	0.000287078	0.00585987
Igfbpl1	475.225	-0.564203	0.155625	-3.6254	0.000288514	0.0058811
2810030E01Rik	462.634	-0.406649	0.112282	-3.62169	0.00029269	0.00594413
Mbp	516.713	0.528119	0.145804	3.62211	0.000292205	0.00594413
Tor3a	171.264	-0.502849	0.138848	-3.62158	0.000292806	0.00594413
Samhd1	709.401	-0.48554	0.134088	-3.62105	0.000293415	0.00594837
Tuft1	96.6273	-0.523591	0.144703	-3.61838	0.000296457	0.00600184
Dtx3l	65.7565	-0.631098	0.174465	-3.61733	0.000297663	0.00601805
6030429G01Rik	32.2758	-0.591416	0.163574	-3.6156	0.000299656	0.00605012
Dnajc3	1487.98	-0.439875	0.121768	-3.61241	0.000303366	0.00611671
Agap2	11099.7	0.204097	0.0565597	3.60853	0.000307935	0.00620043
Aurka	245.098	-0.453164	0.125599	-3.60802	0.000308543	0.00620425
Cyfip1	2015.35	-0.177149	0.049134	-3.60543	0.000311635	0.00625797
Trpc4	718.866	0.274312	0.0761239	3.60349	0.000313972	0.0062964
Elk3	263.326	-0.37723	0.104707	-3.60271	0.000314915	0.0063068
Ska1	58.5495	-0.57438	0.159468	-3.60186	0.000315949	0.00631898
Gbp3	85.4624	-0.623819	0.173329	-3.59904	0.000319394	0.00637929
Usp1	613.361	-0.47381	0.131662	-3.59867	0.000319843	0.00637968
Cand2	368.33	-0.319571	0.088813	-3.59825	0.000320371	0.00638165
Id3	513.911	-0.554411	0.154106	-3.59759	0.000321183	0.00638926
Bcl10	453.032	-0.412609	0.114711	-3.59696	0.000321964	0.00639623
Hbegf	785.218	-0.396677	0.110313	-3.59592	0.000323249	0.0064132
Grhpr	120.039	-0.389026	0.108205	-3.59528	0.000324044	0.00642039
Sdk2	681.66	-0.463811	0.129074	-3.59336	0.000326436	0.00645917
Lrrk2	186.894	-0.461919	0.128635	-3.59092	0.000329515	0.00651143
Col5a1	384.946	-0.569777	0.158711	-3.59002	0.000330649	0.00651651
Rab11fip1	44.7718	-0.645607	0.179818	-3.59033	0.000330257	0.00651651
Cenpm	133.497	-0.433962	0.120938	-3.58831	0.000332833	0.00655085
Cpne3	749.037	-0.408664	0.113964	-3.58591	0.000335899	0.00656772
Ctps	2156.38	-0.196599	0.0548206	-3.58622	0.000335512	0.00656772
Decr1	252.433	-0.42854	0.1195	-3.58611	0.000335651	0.00656772
Fam64a	282.039	-0.506186	0.141136	-3.58651	0.000335134	0.00656772
Gbp7	99.1126	-0.579068	0.161473	-3.58616	0.000335588	0.00656772
Mmp15	2399.79	-0.218274	0.060905	-3.58385	0.000338571	0.00661126
Sept8	1586.66	-0.223792	0.0624679	-3.58251	0.000340308	0.00663644
Chek2	83.2045	-0.500354	0.139697	-3.58171	0.00034135	0.00664805
Lman1	1269.71	-0.277068	0.0773897	-3.58017	0.00034337	0.0066699
Vamp3	974.654	-0.373367	0.104282	-3.58035	0.000343136	0.0066699
Igtp	32.8872	-0.613741	0.171463	-3.57944	0.000344333	0.00667988
Sox21	599.877	-0.383847	0.107256	-3.57879	0.000345185	0.00668768
Enkur	66.5865	-0.584447	0.163508	-3.57442	0.000351007	0.00679162
Etaa1	259.555	-0.282104	0.0789599	-3.57276	0.000353243	0.00682599
Axl	583.384	-0.441887	0.123757	-3.5706	0.000356164	0.00687351
2500004C02Rik	96.9789	-0.40931	0.11466	-3.56978	0.000357282	0.00687722
Gprc5a	21.9625	-0.612412	0.171546	-3.56995	0.000357049	0.00687722
Pacsin1	1939.66	0.265697	0.0744998	3.56641	0.000361899	0.00695708
Acot1	435.088	-0.374889	0.105266	-3.56134	0.000368966	0.00707463
Gtf2e2	561.648	-0.265149	0.0744459	-3.56164	0.000368545	0.00707463
Vrk2	26.6409	-0.622356	0.174927	-3.55781	0.000373966	0.00716125
Stat6	23.8773	-0.626406	0.176264	-3.5538	0.000379705	0.00726181
Fkbp10	162.571	-0.543172	0.153034	-3.54935	0.000386185	0.00737354
Pde5a	170.105	-0.447446	0.126073	-3.54911	0.00038654	0.00737354
Bicc1	71.4273	-0.55167	0.155456	-3.54873	0.000387092	0.0073746
1190002F15Rik	64.3102	-0.600595	0.169397	-3.54548	0.0003919	0.00745663
Spg20	406.077	-0.285446	0.0805595	-3.54329	0.000395166	0.00750916
Phactr2	330.586	-0.466955	0.131804	-3.5428	0.000395898	0.00751346
Cyba	24.0142	-0.638161	0.180189	-3.54163	0.00039767	0.00753746
Syt1	22431.8	0.18544	0.0524249	3.53725	0.000404315	0.00765365
Insl6	51.2863	-0.619496	0.175209	-3.53576	0.000406598	0.00768708
Lrrc8c	428.21	-0.373275	0.105633	-3.53371	0.000409773	0.00773726
Ptx3	98.6885	-0.545206	0.154332	-3.53267	0.000411382	0.00775779
Arpp21	4340.25	0.40418	0.114468	3.53094	0.000414081	0.00779878
Fam101a	33.5044	-0.594534	0.16856	-3.52714	0.000420077	0.0079017
1300014I06Rik	554.086	-0.633919	0.179855	-3.52461	0.000424114	0.00796756
Wdr76	143.18	-0.504485	0.143166	-3.52377	0.000425453	0.00798262
Cd34	57.788	-0.621714	0.176745	-3.51758	0.000435504	0.00814037
M6pr	966.236	-0.256298	0.0728589	-3.51774	0.000435242	0.00814037
Msra	672.606	0.295591	0.0840306	3.51765	0.000435378	0.00814037
Chaf1a	387.431	-0.35425	0.100719	-3.51721	0.000436115	0.00814153
Aim1	40.677	-0.632899	0.18007	-3.51473	0.000440202	0.00820752
Bend3	390.492	-0.237203	0.0675133	-3.51343	0.000442369	0.0082376
Tpm2	131.742	-0.625	0.177914	-3.51294	0.000443181	0.00824239
Hmmr	425.811	-0.576934	0.164609	-3.50486	0.00045684	0.00848579
Mnat1	323.524	-0.285618	0.0815267	-3.50337	0.000459413	0.00852294
Lpp	464.886	-0.468954	0.133903	-3.5022	0.000461427	0.00854963
Ercc6l	122.585	-0.505341	0.144356	-3.50066	0.000464104	0.00857961
Fam110b	942.362	0.186849	0.0533762	3.50061	0.000464199	0.00857961
Marveld1	116.674	-0.412904	0.117969	-3.50011	0.000465068	0.00858499
Mob1a	496.661	-0.316224	0.0903936	-3.4983	0.000468227	0.00863257
Mir453	6.6715	0.591751	0.169296	3.49537	0.000473412	0.00871736
Eln	419.095	-0.579	0.165679	-3.49472	0.000474561	0.0087277
6430704M03Rik	1485.71	0.163354	0.0467811	3.49189	0.000479616	0.00880976
Cox4nb	2374.08	-0.220379	0.063137	-3.49049	0.000482139	0.00884517
Slc6a6	6660.33	0.176626	0.0506084	3.49005	0.000482925	0.00884866
D8Ertd82e	674.465	-0.415223	0.119048	-3.48786	0.000486902	0.00891055
Mrc2	100.329	-0.559453	0.16044	-3.487	0.000488478	0.00892838
Mns1	107.691	-0.567141	0.162704	-3.48572	0.000490819	0.00896016
Stom	266.135	-0.296918	0.0852053	-3.48473	0.00049263	0.00898219
Mfsd2a	1864.91	-0.559228	0.160598	-3.48216	0.000497395	0.00905796
Elovl1	175.557	-0.344759	0.0990448	-3.48083	0.000499854	0.00909159
Gnai2	5023.33	-0.26528	0.076223	-3.48031	0.000500833	0.00909825
Slc36a1	959.888	0.245314	0.0705109	3.47909	0.000503123	0.00911948
Tmem176b	666.721	-0.272991	0.0784749	-3.47871	0.000503842	0.00911948
Wdr62	179.11	-0.415495	0.119435	-3.47884	0.000503592	0.00911948
Krcc1	300.697	-0.479536	0.137924	-3.47681	0.000507409	0.00917042
Nsl1	137.114	-0.526478	0.151436	-3.47656	0.000507891	0.00917042
Pik3c2a	1099.81	-0.384182	0.110636	-3.47248	0.000515675	0.00929967
Epha2	45.6876	-0.587126	0.1692	-3.47001	0.00052044	0.00937423
Fam38a	255.745	-0.366625	0.105694	-3.46873	0.000522915	0.00940741
Oip5	65.4847	-0.527792	0.152238	-3.46689	0.000526508	0.00946059
Vps13a	759.263	-0.379082	0.109431	-3.46412	0.000531978	0.00953582
Zfp422	1207.75	-0.19112	0.0551679	-3.46433	0.000531551	0.00953582
Dnajc9	882.55	-0.315745	0.0911783	-3.46294	0.000534317	0.00956621
Ppp1r9b	8321.25	0.235499	0.0680287	3.46176	0.000536647	0.00958483
Prkcdbp	253.718	-0.495384	0.143098	-3.46185	0.000536483	0.00958483
Gxylt2	42.5991	-0.582105	0.168225	-3.46027	0.000539625	0.00962645
Cenpj	193.653	-0.324294	0.0937473	-3.45924	0.000541702	0.00965191
Dck	892.688	-0.234073	0.0676956	-3.45773	0.00054474	0.00969441
Utrn	1057.13	-0.414245	0.119852	-3.45632	0.000547614	0.00973391
Cdca4	311.896	-0.351233	0.101638	-3.45573	0.000548804	0.0097434
Pkp2	46.9836	-0.586669	0.169947	-3.45208	0.000556293	0.00986457
C130039O16Rik	707.122	-0.33104	0.0959214	-3.45116	0.000558176	0.00987439
Tmem188	526.719	-0.265217	0.0768478	-3.4512	0.000558103	0.00987439
3930402G23Rik	41.3469	-0.547096	0.158581	-3.44995	0.000560689	0.00990706
Phactr3	2290.41	0.21883	0.0634891	3.44673	0.000567409	0.0100139
Wwc2	1055.69	-0.3701	0.107471	-3.44372	0.000573771	0.0101022
Zfand2b	323.419	0.262329	0.0761712	3.44393	0.000573316	0.0101022
Mfn2	5599.49	0.147772	0.0429634	3.43948	0.000582835	0.0102496
Tagln3	2016.39	0.26566	0.0772761	3.4378	0.000586464	0.0103012
Efhd1	51.6427	0.555904	0.16179	3.43596	0.000590468	0.0103593
Chd5	8337.75	0.202686	0.0590202	3.43418	0.000594339	0.0104149
Tmem107	127.547	-0.435231	0.126751	-3.43376	0.000595275	0.0104191
Parm1	220.418	0.309637	0.0902184	3.43209	0.000598955	0.0104711
Rdm1	51.4926	-0.503076	0.146675	-3.42987	0.00060388	0.0105448
Mt3	3076.09	-0.355039	0.103565	-3.42816	0.000607686	0.0105988
Rhbdf1	412.539	-0.32957	0.0961877	-3.42632	0.000611814	0.0106583
Zfp367	393.951	-0.443715	0.129744	-3.41992	0.000626406	0.0108998
Gabbr1	13544.9	0.169216	0.0494921	3.41905	0.000628409	0.0109218
Ngly1	485.654	-0.291	0.0851556	-3.41727	0.000632526	0.0109805
Ttk	165.423	-0.474103	0.138868	-3.41405	0.000640045	0.0110981
Ccno	72.5099	-0.579738	0.169857	-3.41309	0.000642306	0.0111114
Plxna2	8619.64	0.163968	0.0480394	3.41319	0.000642067	0.0111114
Abtb2	311.762	0.407708	0.119575	3.40965	0.000650466	0.0112233
Dkc1	576.028	-0.252151	0.0739479	-3.40984	0.000650003	0.0112233
Fignl1	256.773	-0.498744	0.146297	-3.40911	0.00065175	0.0112233
Kif14	182.007	-0.502535	0.14741	-3.40909	0.000651798	0.0112233
Golm1	918.839	-0.303428	0.0891669	-3.40292	0.000666692	0.0114665
Bcl9	1512.21	0.222004	0.0652498	3.40238	0.00066802	0.011476
Scara5	26.7084	-0.576542	0.16952	-3.40103	0.000671334	0.0115197
Gm17455	50.7661	-0.612087	0.180122	-3.39819	0.000678329	0.0116263
Rab6b	20690.8	0.198784	0.0585188	3.39692	0.00068148	0.0116572
Wnk2	3551.03	0.139368	0.0410288	3.39683	0.000681704	0.0116572
Mxra7	190.987	-0.370371	0.109132	-3.3938	0.000689312	0.0117738
Lmx1a	17.9095	-0.598506	0.176514	-3.39071	0.000697123	0.0118799
Matn3	9.53605	-0.592459	0.174726	-3.39079	0.000696918	0.0118799
Ddx11	136.889	-0.367786	0.108577	-3.38734	0.000705738	0.0120129
Ggta1	88.0767	-0.560571	0.165547	-3.38618	0.000708739	0.0120502
Olfml1	84.3398	-0.515983	0.152653	-3.3801	0.000724591	0.0123056
Slco3a1	2809.04	0.33942	0.100521	3.3766	0.000733871	0.012449
Rad54b	69.9911	-0.539015	0.159668	-3.37585	0.000735874	0.0124687
H2afy	2102.04	-0.190576	0.0564662	-3.37505	0.000738015	0.0124908
Cd151	693.049	-0.293794	0.0870727	-3.37413	0.000740494	0.0125131
Kalrn	5075.51	0.202367	0.0599795	3.37394	0.000741018	0.0125131
Syp	13768.8	0.180444	0.0534886	3.37351	0.000742176	0.0125184
Glis3	288.189	-0.347554	0.103071	-3.37199	0.000746279	0.0125734
Dnajb13	17.4583	-0.606496	0.17992	-3.37092	0.000749171	0.0126078
4930422G04Rik	252.691	-0.319297	0.0947486	-3.36993	0.000751859	0.0126387
H2-Q4	47.1447	-0.589969	0.175288	-3.36571	0.00076346	0.0128192
Col2a1	58.4833	-0.563556	0.167553	-3.36345	0.000769761	0.0129104
BC055324	98.926	-0.522725	0.155449	-3.36267	0.000771927	0.0129322
Tcf12	2568.52	-0.174511	0.0519191	-3.36121	0.000776011	0.012986
Tmsb4x	20962.9	-0.138679	0.0412669	-3.36053	0.000777939	0.0130036
Six5	32.9422	-0.547955	0.163175	-3.35808	0.000784854	0.0131044
BC017612	45.0094	-0.509025	0.151612	-3.35743	0.00078672	0.0131208
Cyp4f15	22.9102	0.595389	0.177405	3.3561	0.000790495	0.013169
Adam17	563.404	-0.357379	0.106537	-3.35452	0.000795037	0.0132298
Myb	57.3117	-0.596631	0.177962	-3.35258	0.000800628	0.013308
Rassf4	626.823	-0.595736	0.177771	-3.35115	0.000804772	0.0133619
Bche	141.409	-0.511021	0.152549	-3.34987	0.000808501	0.0133958
Suclg2	252.231	-0.479551	0.143157	-3.34983	0.000808614	0.0133958
Mmp11	58.4755	-0.52005	0.155279	-3.34912	0.000810679	0.013415
Nipal1	16.3283	-0.596752	0.178259	-3.34766	0.00081497	0.0134411
Pold1	299.011	-0.404981	0.120968	-3.34783	0.000814461	0.0134411
Sox2	1751.08	-0.302737	0.0904248	-3.34795	0.000814129	0.0134411
Ston2	690.816	-0.523175	0.156445	-3.34415	0.000825359	0.0135823
Wdr52	76.9897	-0.591181	0.176773	-3.34429	0.000824937	0.0135823
Col9a2	19.0569	0.58934	0.176353	3.34182	0.000832317	0.0136817
Laptm4a	4766.12	-0.193094	0.0578185	-3.33965	0.000838826	0.0137734
Diap2	328.418	-0.47675	0.143098	-3.33164	0.000863355	0.0141605
Cenpi	168.497	-0.457962	0.137521	-3.33013	0.000868068	0.0142221
Tmem130	6926.49	0.236658	0.0710799	3.32946	0.000870148	0.0142405
Vcam1	952.611	-0.417984	0.125648	-3.32664	0.000879003	0.0143696
Txndc5	2696.97	-0.326384	0.0981887	-3.32405	0.000887213	0.0144879
Dctn1	9454.16	0.160737	0.0484139	3.32005	0.000900016	0.0146647
Golim4	674.321	-0.413192	0.124443	-3.32033	0.0008991	0.0146647
Hspg2	1624.85	-0.595885	0.179512	-3.31947	0.000901882	0.014679
Wdr16	29.6583	-0.579514	0.174698	-3.31723	0.000909149	0.0147811
Mpp6	1116.47	-0.3141	0.0947329	-3.31563	0.000914361	0.0148496
Arhgef10	501.417	-0.377817	0.114012	-3.31384	0.000920252	0.014929
Chrnb2	1782.58	0.16148	0.0487563	3.31197	0.000926411	0.0150125
Rcn1	1423.92	-0.390652	0.118001	-3.31057	0.000931065	0.0150715
E2f5	349.006	-0.272162	0.0822521	-3.30887	0.00093673	0.0151467
Osbpl10	621.141	0.270329	0.0817657	3.30614	0.000945915	0.0152786
Pard3b	280.171	-0.516647	0.156304	-3.30539	0.000948429	0.0152904
Shisa6	663.414	-0.452149	0.136795	-3.30531	0.000948702	0.0152904
6030405A18Rik	1306.03	-0.421428	0.127536	-3.30438	0.000951871	0.0152918
N4bp2	501.713	-0.347742	0.105219	-3.30493	0.000949991	0.0152918
Sall3	757.665	-0.243173	0.0735913	-3.30438	0.000951881	0.0152918
Sgms1	396.666	-0.305034	0.0923338	-3.3036	0.000954513	0.015301
Slc25a12	3519.47	0.207554	0.0628228	3.30381	0.000953806	0.015301
Magt1	528.131	-0.378862	0.114789	-3.30051	0.000965108	0.0154542
Agbl2	24.3628	-0.57086	0.173002	-3.29972	0.000967796	0.0154806
Dusp16	356.339	-0.372347	0.112875	-3.29875	0.000971166	0.0155178
Rhoj	108.404	-0.590426	0.17904	-3.29773	0.000974685	0.0155573
Dlgap1	4602.98	0.223368	0.0677518	3.29685	0.000977747	0.0155727
Gins1	92.948	-0.472776	0.143395	-3.29703	0.000977141	0.0155727
Fbxo32	106.17	-0.506722	0.153756	-3.29562	0.000982063	0.0156247
Gins2	126.237	-0.486853	0.14787	-3.29243	0.00099327	0.0157566
Pmp22	701.12	-0.546609	0.166024	-3.29235	0.000993536	0.0157566
Serp1	1989.71	-0.276963	0.0841086	-3.29292	0.000991519	0.0157566
Cacna2d2	1255.38	0.313502	0.0953145	3.28914	0.00100496	0.0159207
Jag1	87.7395	-0.415353	0.126309	-3.28838	0.00100766	0.0159466
Stt3a	1721.42	-0.226156	0.0688014	-3.28708	0.00101232	0.0160033
2610019F03Rik	114.782	-0.49899	0.151882	-3.28538	0.00101844	0.0160779
Syt11	12162	0.161529	0.0491691	3.28517	0.00101921	0.0160779
Nfasc	4491.1	0.187378	0.0570488	3.28453	0.00102153	0.0160976
Tap2	69.5697	-0.502884	0.153238	-3.28172	0.00103177	0.0162416
Slco1a4	282.395	-0.587723	0.179223	-3.27928	0.00104073	0.0163653
Chsy1	813.837	-0.252823	0.0771091	-3.27877	0.00104262	0.0163778
Clic4	2314.04	-0.268956	0.0820465	-3.27809	0.00104512	0.0163997
Man2a2	2456.49	0.154895	0.0472714	3.27672	0.00105022	0.0164276
Sema6b	2273.42	0.292448	0.0892433	3.27697	0.00104927	0.0164276
Tulp3	701.212	-0.258081	0.0787483	-3.27729	0.0010481	0.0164276
Cacna1b	3409.91	0.222828	0.0680109	3.27636	0.00105153	0.0164309
Adamts5	198.535	-0.47095	0.143866	-3.27354	0.00106208	0.0165782
Igfbp3	4245.1	-0.58781	0.179622	-3.27249	0.00106606	0.0166054
Ppfia3	3094.93	0.211343	0.0645768	3.27273	0.00106513	0.0166054
Man2b2	287.537	-0.403165	0.123244	-3.27128	0.00107062	0.0166591
Sdpr	62.4884	-0.478882	0.146465	-3.2696	0.00107699	0.0167406
Apba2	4367.46	0.193895	0.059366	3.2661	0.00109041	0.0168962
Pcdh1	1335.09	0.209132	0.0640224	3.26655	0.00108867	0.0168962
Spnb3	19091.5	0.191297	0.0585676	3.26627	0.00108975	0.0168962
Mical3	656.992	0.203027	0.0621714	3.2656	0.00109232	0.0169082
Nr2e1	503.229	-0.368191	0.112826	-3.26334	0.00110107	0.0170259
Psmb8	23.1591	-0.581502	0.178246	-3.26236	0.00110487	0.0170669
Cyp39a1	150.162	-0.56073	0.172031	-3.25947	0.0011162	0.017224
Mink1	2255.77	0.200828	0.0616471	3.2577	0.00112319	0.0173139
Kif1a	38739.7	0.150982	0.0463904	3.25461	0.00113549	0.0174853
2610021K21Rik	56.6558	-0.553318	0.170074	-3.2534	0.00114035	0.017542
Ccnd2	5580.79	-0.364143	0.111967	-3.25222	0.00114506	0.0175963
Gng5	151.693	-0.345519	0.106296	-3.25053	0.00115191	0.0176691
Mpp5	873.416	-0.409675	0.126036	-3.25046	0.00115218	0.0176691
Anxa11	92.5636	-0.567047	0.174553	-3.24856	0.00115991	0.0177693
Ifngr1	189.542	-0.35176	0.108334	-3.24701	0.00116624	0.0178479
Tirap	81.8451	-0.40039	0.123414	-3.24429	0.00117742	0.0180005
Wtip	189.822	-0.317362	0.0979136	-3.24124	0.00119009	0.0181755
Ntm	3702.1	0.212838	0.0656935	3.23987	0.00119584	0.0182446
Me2	653.318	-0.308483	0.0953884	-3.23396	0.00122085	0.0185945
Tmem59l	2459.59	0.270767	0.0837287	3.23386	0.00122128	0.0185945
Slc25a18	171.032	0.369382	0.11446	3.22716	0.00125026	0.0190162
Plp2	44.199	-0.576024	0.178551	-3.22611	0.00125484	0.0190664
Iqgap2	685.761	-0.5215	0.161703	-3.22506	0.00125947	0.0191172
Igdcc4	1782.76	-0.285422	0.0885474	-3.22339	0.00126684	0.0192095
Cln5	242.923	-0.309207	0.0959556	-3.22239	0.00127125	0.0192566
Cdk15	29.1976	-0.543547	0.168709	-3.2218	0.00127387	0.0192767
Trim7	386.502	-0.236597	0.0734647	-3.22055	0.00127946	0.0193415
Arid3b	132.078	0.382319	0.118732	3.22001	0.00128186	0.0193582
Fhdc1	159.15	-0.369412	0.11479	-3.21814	0.00129023	0.0194647
Rab31	5255.46	-0.324654	0.100937	-3.2164	0.0012981	0.0195619
Zfp229	254.678	-0.43853	0.136353	-3.21613	0.0012993	0.0195619
Cds2	9852.69	0.148542	0.0462057	3.2148	0.00130538	0.0195938
Sema3c	1880.63	-0.440163	0.136913	-3.2149	0.00130489	0.0195938
Slc7a2	1320.94	-0.479487	0.149147	-3.21486	0.00130507	0.0195938
Spin4	65.2923	-0.524099	0.16307	-3.21395	0.00130921	0.0196315
Tnfaip6	104.141	-0.46343	0.14426	-3.21247	0.001316	0.0197135
Rufy3	8776.29	0.0929603	0.0289589	3.21007	0.00132701	0.0198585
Fancd2	201.451	-0.44087	0.137431	-3.20793	0.00133693	0.0199866
Dna2	108.885	-0.356531	0.111237	-3.20516	0.00134987	0.0200993
Fam167a	548.274	-0.454599	0.141825	-3.20534	0.00134901	0.0200993
Fam54a	46.8516	-0.491621	0.153373	-3.2054	0.00134876	0.0200993
Gng12	1548.86	-0.322286	0.100544	-3.20542	0.00134868	0.0200993
Glipr2	506.899	-0.377024	0.117685	-3.20366	0.00135691	0.0201838
Iqcg	134.579	-0.48196	0.150456	-3.20333	0.00135847	0.0201869
Ap2b1	18840	0.137826	0.0430382	3.20241	0.00136282	0.020225
Pkn2	1314.27	-0.30952	0.0966581	-3.20221	0.00136376	0.020225
Grb10	1620.97	-0.303075	0.0947717	-3.19795	0.00138407	0.0205058
Alg2	5954.31	0.131135	0.0410233	3.19659	0.00139063	0.0205415
Myadm	1004.86	-0.329474	0.103068	-3.19667	0.00139024	0.0205415
Pcgf5	116.551	-0.502657	0.157233	-3.1969	0.00138915	0.0205415
Rbms3	904.462	-0.234481	0.0733932	-3.19486	0.00139901	0.0206447
Bard1	121.401	-0.434195	0.136005	-3.19249	0.00141053	0.0207324
Ctsc	94.5677	0.39587	0.123984	3.1929	0.0014085	0.0207324
Fanci	195.13	-0.421667	0.132079	-3.19253	0.00141031	0.0207324
Lbr	560.143	-0.268645	0.0841298	-3.19322	0.00140694	0.0207324
Gabarapl1	5725.76	0.189352	0.059325	3.19178	0.00141398	0.0207617
Poc1b	275.624	-0.279114	0.0874553	-3.19151	0.00141531	0.0207617
Haus6	306.64	-0.430996	0.135082	-3.19061	0.00141972	0.0208058
4922501C03Rik	220.49	-0.362842	0.113779	-3.18902	0.00142757	0.0208796
Gm973	146.07	-0.528441	0.165692	-3.1893	0.0014262	0.0208796
Solh	700.504	0.301341	0.0946162	3.18488	0.00144814	0.0211596
Map3k8	24.9086	-0.562202	0.176555	-3.18429	0.0014511	0.0211821
F2rl1	18.2652	-0.51313	0.161289	-3.18144	0.00146547	0.0213585
Thbs2	90.4232	-0.50867	0.159893	-3.18132	0.00146606	0.0213585
Prelp	64.6206	-0.540545	0.169966	-3.1803	0.0014712	0.0214124
Lrp5	307.681	-0.333709	0.104945	-3.17985	0.0014735	0.0214249
Pim1	168.221	-0.360886	0.113543	-3.17841	0.00148084	0.0215106
Rbpms	67.4826	-0.505673	0.159123	-3.17787	0.0014836	0.0215296
Pstpip1	30.6522	-0.568696	0.178993	-3.1772	0.00148704	0.0215584
Kif5c	29098.2	0.146032	0.0459703	3.17667	0.00148977	0.021577
Lman1l	8.87064	-0.541785	0.170599	-3.17578	0.00149434	0.0216221
Armc3	22.9904	-0.563499	0.177531	-3.17408	0.00150312	0.021728
Bcr	3436.18	0.148265	0.046721	3.17342	0.00150652	0.021739
Twsg1	1463.25	-0.274888	0.0866234	-3.17337	0.00150681	0.021739
Lyn	83.9178	-0.499412	0.157421	-3.17246	0.00151152	0.0217858
Adrb2	6.94012	-0.520558	0.164104	-3.17213	0.00151324	0.0217895
Anxa3	437.061	-0.56204	0.177228	-3.17128	0.00151769	0.0218114
Mirlet7b	25.13	0.567102	0.178812	3.1715	0.00151654	0.0218114
6530418L21Rik	658.425	0.22995	0.0725249	3.17064	0.00152105	0.0218385
1700019E19Rik	224.106	-0.330456	0.104243	-3.17004	0.00152418	0.0218622
Gstcd	222.786	-0.324064	0.102363	-3.16582	0.00154646	0.0221605
Calu	5570.78	-0.269195	0.0850421	-3.16544	0.00154849	0.0221682
Slc22a23	3807.61	-0.258842	0.0817806	-3.16507	0.00155044	0.0221747
C430049B03Rik	48.9969	-0.516437	0.163211	-3.16424	0.0015549	0.0222171
Calml4	11.0395	-0.562726	0.177946	-3.16234	0.00156509	0.0223198
Pgcp	130.239	-0.446066	0.141048	-3.1625	0.00156418	0.0223198
Stx1b	3197.24	0.15244	0.0482295	3.16072	0.00157379	0.0224223
Cyp2j9	88.302	0.398129	0.125994	3.15991	0.00157817	0.0224632
Nphp1	414.231	-0.405853	0.128493	-3.15855	0.00158554	0.0225465
1810030N24Rik	329.723	-0.247217	0.0782772	-3.15823	0.00158732	0.0225503
Chd7	980.957	-0.282387	0.0894616	-3.15652	0.00159665	0.0226179
Pltp	166.559	-0.539537	0.170925	-3.15658	0.00159632	0.0226179
Ptplad2	136.822	-0.556331	0.176248	-3.15653	0.00159659	0.0226179
Mir541	8.41365	0.553825	0.175484	3.15598	0.00159959	0.0226381
Scube3	148.231	-0.509139	0.161409	-3.15434	0.00160862	0.0227247
Synpo	616.49	-0.263785	0.0836267	-3.15431	0.00160877	0.0227247
Lsamp	1836.74	0.210336	0.0667279	3.15214	0.00162076	0.0228723
Amigo1	1200.53	0.235703	0.0747984	3.15117	0.00162615	0.0229124
Cks2	61.6409	-0.506453	0.160724	-3.15108	0.00162669	0.0229124
Kif24	102.077	-0.484087	0.15371	-3.14934	0.00163637	0.0230269
Gadd45b	118.242	-0.441002	0.140079	-3.14823	0.0016426	0.023071
Galnt4	172.041	-0.407794	0.129523	-3.14844	0.00164145	0.023071
Dut	787.322	-0.296277	0.0941545	-3.14671	0.0016512	0.0231491
Fbln5	355.288	-0.566952	0.180174	-3.14669	0.00165128	0.0231491
Ank1	942.516	0.242835	0.0772067	3.14526	0.00165937	0.0231751
Crtc3	718.444	-0.236104	0.0750557	-3.14572	0.00165679	0.0231751
Ephb4	132.516	-0.411879	0.130952	-3.14528	0.00165929	0.0231751
Nfkb1	440.414	-0.296948	0.094407	-3.14541	0.00165857	0.0231751
Itgav	1019.7	-0.361769	0.115054	-3.14435	0.00166456	0.0232258
Crtap	194.008	-0.437427	0.139171	-3.14309	0.00167176	0.0233043
Nat2	20.6958	-0.550159	0.175143	-3.14121	0.00168253	0.0234324
Ccng1	3275.88	-0.303862	0.0967708	-3.14002	0.00168936	0.0235055
Rad51	193.785	-0.42179	0.134368	-3.13906	0.0016949	0.0235605
Pak4	325.37	-0.268261	0.085486	-3.13807	0.00170064	0.0235742
Palm3	128.809	-0.378675	0.120664	-3.13825	0.00169961	0.0235742
Tnfaip8	146.316	-0.42284	0.134741	-3.13817	0.00170005	0.0235742
Slc16a4	61.0398	-0.481683	0.153527	-3.13745	0.00170426	0.0235849
Sox3	416.533	-0.380447	0.121262	-3.13739	0.00170458	0.0235849
Capsl	16.4	-0.56364	0.179707	-3.13644	0.00171014	0.0236329
Wbp5	2231.33	-0.332209	0.105925	-3.13625	0.00171124	0.0236329
Mfng	50.538	-0.503965	0.160724	-3.13559	0.00171509	0.0236641
Emr1	64.4606	-0.516833	0.164846	-3.13525	0.00171707	0.0236695
Pgpep1	720.395	-0.306458	0.0977906	-3.13382	0.00172549	0.0237634
5730590G19Rik	197.954	-0.420444	0.134211	-3.1327	0.00173204	0.0237816
P4htm	516.617	0.246917	0.0788204	3.13266	0.0017323	0.0237816
Pi4k2b	141.3	-0.382753	0.122188	-3.13251	0.00173321	0.0237816
Tgif2	170.835	-0.357145	0.113989	-3.13316	0.00172937	0.0237816
Fam115a	8465.57	0.146653	0.0468969	3.12713	0.00176519	0.0241981
Abhd3	174.039	0.448003	0.143336	3.12554	0.00177481	0.0242852
Caln1	1599.83	0.231376	0.0740263	3.12558	0.00177452	0.0242852
5031439G07Rik	5461.42	0.231623	0.0741436	3.12398	0.00178421	0.0243831
Gen1	124.729	-0.452059	0.144714	-3.12381	0.00178525	0.0243831
Cdkn1c	367.029	-0.536841	0.171985	-3.12145	0.00179964	0.0245345
Rab40b	253.484	0.345047	0.110531	3.12171	0.00179805	0.0245345
Wee1	287.64	-0.399524	0.128005	-3.12117	0.00180136	0.0245354
Clvs2	409.103	0.22822	0.0731471	3.12001	0.00180844	0.0245869
Rnf150	819.364	0.215619	0.0691061	3.12011	0.00180782	0.0245869
Lrp4	601.912	-0.41482	0.133007	-3.11878	0.00181601	0.0246447
Prodh	81.9462	-0.465244	0.149172	-3.11884	0.00181562	0.0246447
Tom1l1	306.54	-0.425341	0.136451	-3.11716	0.001826	0.0247576
Mapk8ip3	9247.69	0.170997	0.0548676	3.11653	0.00182991	0.0247881
Abca2	3563.1	0.220512	0.0707693	3.11593	0.00183369	0.024794
Sept2	3195.3	-0.295956	0.0949756	-3.11613	0.00183243	0.024794
Trp53	624.42	-0.238862	0.0767005	-3.11422	0.00184434	0.0249154
Nt5dc1	38.6117	-0.538819	0.173068	-3.11333	0.00184987	0.0249674
Cenpf	925.196	-0.559395	0.179758	-3.11194	0.00185865	0.0250089
Chst14	49.1183	-0.501276	0.16105	-3.11255	0.00185477	0.0250089
Lyz2	64.1429	-0.474097	0.152356	-3.11177	0.00185968	0.0250089
Tspan7	9771.28	0.172838	0.0555432	3.11178	0.00185961	0.0250089
Pom121	2380.37	0.129029	0.0414957	3.10944	0.00187439	0.025184
Snx9	176.998	-0.330187	0.106293	-3.10639	0.00189384	0.0254222
Kcnc2	968.518	0.40622	0.130938	3.10238	0.00191972	0.0257464
Ccdc34	359.118	-0.326954	0.105467	-3.10006	0.00193484	0.0259202
Txnip	410.516	-0.440199	0.142006	-3.09985	0.00193617	0.0259202
Lcp1	43.3294	-0.505363	0.16315	-3.09753	0.0019514	0.0261006
Irs1	1214.42	-0.33409	0.107892	-3.09652	0.00195808	0.0261664
Mpp2	945.684	0.205368	0.0663346	3.09594	0.00196187	0.0261701
Tns1	475.103	-0.469735	0.151716	-3.09614	0.0019606	0.0261701
Cdt1	197.636	-0.320936	0.103674	-3.09564	0.0019639	0.0261736
Lrr1	22.8174	-0.541251	0.174956	-3.09364	0.0019772	0.0263272
Chst10	1900.53	0.15675	0.0506924	3.09218	0.00198691	0.0264328
Daam2	1131.05	-0.396877	0.128436	-3.09007	0.00200107	0.0265974
Dhtkd1	87.9145	0.401534	0.129998	3.08877	0.00200985	0.0266902
Pdia5	95.829	-0.374141	0.121142	-3.08846	0.00201194	0.0266941
Wnt9a	83.4264	-0.491947	0.159305	-3.08807	0.00201459	0.0267054
Skp2	524.894	-0.284486	0.0921463	-3.08733	0.00201963	0.0267484
Rdh10	324.182	-0.378272	0.122562	-3.08638	0.00202612	0.0268105
Cald1	2417.66	-0.555639	0.18019	-3.08362	0.00204495	0.0270356
Npr3	184.615	-0.437398	0.142017	-3.07991	0.00207066	0.0273511
Gm11992	21.9126	-0.554653	0.180116	-3.07942	0.00207403	0.0273713
Atp2b2	6106.02	0.211005	0.068537	3.07869	0.0020791	0.0274139
Car9	12.2277	-0.544941	0.177047	-3.07795	0.00208432	0.027434
Fam86	65.5041	-0.406787	0.132158	-3.07804	0.00208366	0.027434
Bzrap1	3156.04	0.265438	0.0863266	3.07481	0.00210637	0.0276996
Eng	30.9326	-0.546509	0.177755	-3.0745	0.00210854	0.0277037
Smoc1	1000.23	-0.186408	0.0606405	-3.07398	0.00211225	0.027728
Fgfr2	1089.14	-0.457607	0.148945	-3.07233	0.00212393	0.0278567
Cnpy4	226.773	-0.272653	0.0887919	-3.07069	0.00213563	0.0279854
Siva1	160.14	-0.337675	0.110108	-3.06677	0.00216388	0.0283306
Cdkn2b	71.8008	-0.443668	0.144749	-3.06509	0.00217607	0.0284651
Dnm1	7280.79	0.232845	0.0759811	3.06451	0.00218028	0.0284865
Samd9l	73.5005	-0.549917	0.179457	-3.06434	0.00218154	0.0284865
Jph2	28.2006	-0.551914	0.180153	-3.06359	0.00218695	0.0285321
4930558J18Rik	13.0195	-0.55194	0.180191	-3.06308	0.00219069	0.0285558
Zfp867	437.934	-0.208907	0.0682191	-3.06229	0.00219653	0.0286069
Tanc1	378.388	-0.477366	0.156036	-3.05933	0.00221834	0.0288657
Slc35f5	1195.42	-0.322746	0.105673	-3.05419	0.00225669	0.029339
Frmd6	370.31	-0.336193	0.110115	-3.05312	0.00226478	0.0293763
Gm9866	22.2923	0.534516	0.175078	3.05302	0.00226549	0.0293763
Pih1d2	29.3781	-0.499329	0.163544	-3.05318	0.00226428	0.0293763
2610002D18Rik	29.6101	-0.539919	0.176907	-3.052	0.0022732	0.0293992
Emp1	668.307	-0.547856	0.179476	-3.05252	0.00226926	0.0293992
Rhog	137.043	-0.388791	0.127386	-3.05207	0.00227266	0.0293992
Magohb	137.46	-0.405224	0.132803	-3.05131	0.00227845	0.0294416
Kif20b	209.503	-0.509572	0.167067	-3.0501	0.00228766	0.0295348
Ube2o	5397.73	0.172456	0.0566124	3.04625	0.00231712	0.0298892
Stx2	413.393	-0.253182	0.0831385	-3.04531	0.00232442	0.029957
Sv2a	8838.81	0.201403	0.066141	3.04505	0.00232641	0.029957
Klhl32	225.065	0.274679	0.0902195	3.04456	0.00233022	0.0299801
Dlg4	8859.86	0.162648	0.0534381	3.04367	0.00233711	0.0300428
Zfp174	251.691	0.264657	0.0870273	3.04108	0.00235733	0.0302766
Pik3r2	4378.98	0.190708	0.0627261	3.04033	0.0023632	0.0303257
9530059O14Rik	7.41486	0.532012	0.175067	3.03891	0.00237435	0.0304162
Rnaseh2b	298.624	-0.299292	0.0984805	-3.03909	0.0023729	0.0304162
Actn2	213.493	0.29899	0.0984073	3.03829	0.00237929	0.030427
Atp10a	233.428	-0.328143	0.107997	-3.03844	0.0023781	0.030427
Mcm7	660.446	-0.293841	0.0967369	-3.03753	0.00238529	0.0304776
Prokr1	56.6548	-0.519315	0.17102	-3.03657	0.00239287	0.0305481
Chtf18	90.67	-0.37824	0.124585	-3.036	0.0023974	0.0305797
Dgkd	6146.35	0.177265	0.0584035	3.03518	0.0024039	0.0306363
1110007C09Rik	143.741	-0.40283	0.132849	-3.03224	0.00242747	0.0308837
Phyhipl	3242.48	0.180903	0.0596585	3.03231	0.00242691	0.0308837
Zc3hav1	31.2436	-0.544803	0.179768	-3.03058	0.00244081	0.0310269
2610020H08Rik	103.509	-0.365381	0.120611	-3.02943	0.00245017	0.0311193
Cldn12	954.114	-0.38111	0.125843	-3.02846	0.00245803	0.0311925
Zer1	2612.96	0.209231	0.0691239	3.0269	0.00247078	0.0313275
5430417L22Rik	569.321	-0.283053	0.0935722	-3.02496	0.00248663	0.0314774
6720463M24Rik	181.92	-0.383054	0.126632	-3.02494	0.00248684	0.0314774
Cenpl	147.31	-0.418652	0.138466	-3.02351	0.0024986	0.0315993
Prim1	250.452	-0.362255	0.119867	-3.02215	0.00250988	0.031715
Ppp2r2b	4315.63	0.136133	0.0450621	3.02102	0.00251925	0.0318063
Apbb3	718.11	0.226076	0.074844	3.02063	0.00252252	0.0318205
Scn8a	3581.56	0.190434	0.0630895	3.01847	0.00254051	0.0319932
Sepn1	837.026	-0.269453	0.0892651	-3.01857	0.00253971	0.0319932
Rtp4	23.7205	-0.53522	0.177396	-3.01709	0.00255216	0.0321127
Reep4	93.1683	-0.40288	0.133609	-3.01537	0.00256668	0.032268
Prdx4	443.56	-0.309817	0.102756	-3.01509	0.00256902	0.0322702
Cdk5rap2	784.433	-0.332103	0.110325	-3.01024	0.00261043	0.0327627
Cav2	230.932	-0.443412	0.147349	-3.00926	0.00261882	0.0328403
Nfib	4592.39	-0.347627	0.115564	-3.00809	0.00262894	0.0329354
Srsf1	6051.76	-0.233226	0.0775386	-3.00787	0.00263084	0.0329354
Gdpd2	296.437	-0.382652	0.127482	-3.00161	0.00268553	0.0335917
Celsr3	5068.59	0.262871	0.087715	2.99688	0.00272762	0.0340895
Fkbp14	250.709	-0.277447	0.0926901	-2.99327	0.00276004	0.034458
Gt(ROSA)26Sor	169.412	-0.409896	0.136948	-2.99308	0.00276174	0.034458
Dnajc28	112.201	0.336502	0.112459	2.99222	0.00276956	0.0345265
2810006K23Rik	230.684	-0.273105	0.0913102	-2.99096	0.00278103	0.0345909
Gab1	671.781	-0.256178	0.085653	-2.99088	0.0027817	0.0345909
Tapbpl	36.9441	-0.497557	0.166336	-2.99127	0.00277822	0.0345909
Ak2	772.905	-0.179991	0.0602871	-2.98557	0.00283048	0.0351681
Kcnh2	646.243	0.294326	0.0986247	2.9843	0.00284225	0.0352553
Rpa1	1180.64	-0.24513	0.0821339	-2.98452	0.00284025	0.0352553
Nop58	1481.8	-0.225114	0.0754588	-2.98327	0.00285186	0.0353449
Klf4	52.7689	-0.511272	0.171467	-2.98175	0.0028661	0.0354905
Sfxn5	1668.3	0.222237	0.0745386	2.9815	0.00286838	0.0354905
Gatm	1173.27	0.225388	0.0756158	2.9807	0.00287588	0.0355537
Evl	4411.03	0.199958	0.0670975	2.98011	0.00288146	0.0355931
Irf2	238.728	-0.262924	0.0882847	-2.97814	0.00290004	0.0357929
Twistnb	289.736	-0.289632	0.0972679	-2.97767	0.00290448	0.0358179
Trim21	32.9524	-0.491252	0.165023	-2.97687	0.0029121	0.0358821
Mastl	198.22	-0.438142	0.147286	-2.97477	0.00293209	0.0360985
Cd59a	21.5714	-0.525323	0.176616	-2.97437	0.00293587	0.036115
Arf3	16769.1	0.152842	0.0513962	2.97381	0.00294131	0.0361521
Kpnb1	8000.23	-0.156478	0.0526365	-2.97281	0.00295086	0.0362395
Evc	152.723	-0.407551	0.137122	-2.97218	0.00295692	0.0362636
Prdx6	4528.69	-0.311034	0.104651	-2.9721	0.0029577	0.0362636
Amot	734.018	-0.381857	0.128559	-2.9703	0.00297512	0.0363831
Atad5	461.176	-0.301342	0.101459	-2.97008	0.00297724	0.0363831
Pi15	142.486	-0.533343	0.179532	-2.97074	0.00297084	0.0363831
Rbm43	152.092	-0.36081	0.12147	-2.97037	0.00297445	0.0363831
Mir1199	14.0334	-0.514042	0.173127	-2.96916	0.00298617	0.0364622
Sgms2	66.8169	-0.533799	0.179862	-2.96783	0.00299909	0.0365899
Zic2	190.071	-0.347932	0.117278	-2.96673	0.00300988	0.0366914
Cdh2	5023.52	-0.29596	0.0998036	-2.96542	0.00302266	0.0368169
Rfwd3	401.607	-0.216687	0.0731413	-2.96258	0.0030507	0.0371281
Cnn2	1064.47	-0.531667	0.179489	-2.96211	0.00305536	0.0371513
Lingo2	458.554	0.335099	0.113137	2.96189	0.00305761	0.0371513
E530001F21Rik	20.8446	0.53057	0.179224	2.96037	0.00307265	0.0372731
Nxn	302.676	-0.402088	0.135821	-2.96043	0.00307212	0.0372731
Gpr162	2543.83	0.242514	0.0819378	2.95974	0.003079	0.0373197
Grid1	941.13	0.200116	0.0676367	2.95869	0.00308947	0.0374161
Topbp1	1461.22	-0.222362	0.0751706	-2.9581	0.00309544	0.0374579
Tonsl	360.282	0.234672	0.0793686	2.95674	0.00310911	0.0375926
Nup37	127.262	-0.347329	0.117498	-2.95604	0.00311614	0.037647
D17Wsu92e	3389.06	0.143544	0.0485744	2.95514	0.00312523	0.037707
E130203B14Rik	61.4885	-0.514584	0.174137	-2.95505	0.00312618	0.037707
Lrrn1	1502.11	-0.209403	0.0708982	-2.95357	0.00314122	0.0378577
Sap18	612.05	-0.209939	0.0711233	-2.95176	0.00315964	0.0380488
Bag3	93.7626	-0.512647	0.173694	-2.95144	0.00316299	0.0380583
Atp7b	221.323	-0.503905	0.170798	-2.9503	0.0031746	0.0381672
Sst	8121.23	0.502754	0.170458	2.94943	0.00318361	0.0382445
Adcy9	625.179	0.217517	0.0737869	2.9479	0.00319938	0.0384029
Rfc3	341.827	-0.275497	0.0935082	-2.94623	0.00321671	0.0385797
Gm5124	851.525	0.217605	0.0738654	2.94597	0.00321944	0.0385813
Dlgap2	585.495	0.308588	0.104762	2.94562	0.00322312	0.0385943
Mir1249	19.3377	0.520178	0.176662	2.94449	0.00323488	0.038704
Clec16a	2430.67	0.16221	0.0551041	2.9437	0.00324309	0.038771
Ptprt	923.697	0.275294	0.0935798	2.94181	0.00326299	0.0389775
Igfbp7	230.644	-0.437967	0.148938	-2.94061	0.0032757	0.0390979
Snrk	2385.38	0.159192	0.0541586	2.93937	0.00328879	0.0392227
Btbd7	730.206	-0.275425	0.0937298	-2.9385	0.00329801	0.0392745
Diras2	4148.83	0.285859	0.0972818	2.93846	0.00329842	0.0392745
2410004P03Rik	40.355	-0.526902	0.179394	-2.93712	0.00331272	0.0393762
Itih5	348.762	-0.484881	0.165084	-2.93717	0.00331218	0.0393762
Ncapd2	1619.75	-0.305525	0.104038	-2.93667	0.00331756	0.0393762
Pnrc2	1186.29	-0.322676	0.109873	-2.93681	0.0033161	0.0393762
Bsn	6995.23	0.201255	0.0685666	2.93517	0.00333361	0.0395351
Fbxo42	1668.46	0.146155	0.0498044	2.93458	0.00334004	0.0395797
Cenpq	220.481	-0.434923	0.148277	-2.93318	0.00335511	0.0397267
4930579G24Rik	68.1499	-0.462168	0.157602	-2.93251	0.00336239	0.0397812
Car14	12.2816	-0.527639	0.180016	-2.93106	0.00337808	0.039935
Pbxip1	1563.06	-0.280259	0.0957439	-2.92717	0.0034206	0.0404055
Slc25a47	80.0867	0.395922	0.135286	2.92657	0.00342726	0.040452
Acsl6	1707.06	0.214045	0.0732018	2.92405	0.00345513	0.0407486
1700017B05Rik	237.379	-0.362054	0.123886	-2.92249	0.00347249	0.040856
Car2	216.59	0.348604	0.119272	2.92276	0.00346942	0.040856
Stk3	354.399	-0.302094	0.103367	-2.92253	0.00347205	0.040856
Cdkn3	53.153	-0.504997	0.172835	-2.92184	0.0034797	0.0409085
C230081A13Rik	1103.42	-0.372321	0.127472	-2.9208	0.00349133	0.0410127
Rassf8	122.589	-0.420862	0.144125	-2.92011	0.00349912	0.0410719
Mkl1	1008.79	0.200202	0.06861	2.91797	0.00352317	0.0413214
Gsg2	68.0982	-0.429295	0.147157	-2.91726	0.00353122	0.0413833
Wdsub1	85.432	-0.37163	0.127428	-2.9164	0.00354101	0.0414653
Bmp4	22.9626	-0.524969	0.180189	-2.91344	0.00357474	0.0418273
Acads	164.615	-0.352103	0.120931	-2.9116	0.00359587	0.0420414
Hadh	550.857	-0.2898	0.0995591	-2.91084	0.00360462	0.0421106
Llgl2	30.4227	-0.517878	0.177941	-2.91039	0.00360978	0.0421377
Fam122b	156.836	-0.328274	0.11283	-2.90946	0.00362054	0.042164
Mlx	1002.38	0.175271	0.0602409	2.9095	0.0036201	0.042164
Snx18	1345.32	-0.289458	0.0994774	-2.90979	0.00361674	0.042164
Shisa9	2515.79	0.235116	0.0808202	2.90913	0.00362437	0.0421755
Gas2l3	345.158	-0.403332	0.138703	-2.90789	0.00363874	0.0423096
Usp18	31.2325	-0.523445	0.180063	-2.90701	0.00364899	0.0423956
Tsc1	2348.36	0.180356	0.0620614	2.90609	0.00365982	0.0424882
Arhgap29	1136.18	-0.352692	0.121429	-2.90451	0.00367824	0.0426687
Slc16a12	19.3257	-0.522259	0.179855	-2.90378	0.00368681	0.0427348
Pex10	234.312	0.267539	0.0921786	2.9024	0.00370319	0.0428912
Lingo1	3675.91	0.173487	0.0598203	2.90014	0.00372996	0.0431676
Drp2	1212.43	0.190643	0.0657474	2.89963	0.00373607	0.0432047
Tfcp2l1	443.773	-0.522364	0.180187	-2.89902	0.00374334	0.0432551
Gm5113	509.745	0.194794	0.067204	2.89855	0.00374888	0.0432854
Npnt	1281.46	-0.3514	0.121253	-2.89808	0.0037546	0.0433179
Gm606	16.4785	-0.512511	0.176879	-2.89752	0.0037612	0.0433604
Tep1	56.1192	-0.506263	0.174756	-2.89697	0.00376788	0.0434037
Dll3	208.11	-0.360912	0.124621	-2.89608	0.00377852	0.0434924
Itpripl2	109.83	-0.463897	0.160215	-2.89546	0.00378602	0.043545
Atp6v1e1	4804.2	0.0921876	0.0318512	2.89432	0.00379979	0.0436696
Ddx60	16.4454	-0.511981	0.176954	-2.8933	0.00381216	0.0436768
Npy6r	14.5809	-0.486709	0.168206	-2.89352	0.00380952	0.0436768
Tacr1	126.794	-0.516508	0.178506	-2.89351	0.00380961	0.0436768
Zim1	262.649	0.25915	0.0895484	2.89396	0.00380415	0.0436768
Cd52	14.5562	-0.48841	0.168904	-2.89165	0.00383229	0.0437761
Cdh4	1595.7	-0.341814	0.118193	-2.89201	0.00382788	0.0437761
Evi5l	1424.18	0.195532	0.0676154	2.89182	0.00383011	0.0437761
Zbtb20	266.36	-0.454933	0.157328	-2.89162	0.00383262	0.0437761
Ppp1r12b	1486.15	0.152544	0.0527638	2.89107	0.00383929	0.0438187
Mpp7	171.069	-0.443312	0.153465	-2.88867	0.0038687	0.0441204
Atp6v0a1	10627.2	0.151093	0.0523238	2.88765	0.00388135	0.0442307
St6galnac2	47.3689	-0.485182	0.168127	-2.8858	0.00390419	0.0444569
Cdca7l	112.733	-0.456876	0.158469	-2.88306	0.00393838	0.0448118
Tfdp2	598.489	-0.304102	0.105501	-2.88245	0.0039459	0.0448631
Rusc1	4700.2	0.201946	0.0701015	2.88077	0.00396703	0.0450688
Chek1	125.649	-0.42093	0.146145	-2.88022	0.00397396	0.045113
Icam5	754.06	0.276559	0.0960283	2.87998	0.00397702	0.0451133
Adrb3	17.8935	-0.517736	0.179867	-2.87844	0.0039965	0.045254
Tnfrsf1a	238.742	-0.274195	0.0952636	-2.87828	0.00399855	0.045254
Zfp26	1350.2	-0.228075	0.0792345	-2.87849	0.00399589	0.045254
Ifi35	25.3805	-0.517739	0.180088	-2.87493	0.00404121	0.045702
Cyp46a1	2039.8	0.225026	0.0783204	2.87315	0.00406402	0.045925
Ccdc142	402.761	0.273684	0.0953739	2.86959	0.0041101	0.0464104
Pcdhgc3	4021.58	-0.195698	0.0682301	-2.8682	0.00412811	0.0465784
Tsku	258.912	-0.263525	0.0918963	-2.86763	0.00413556	0.0466011
Zfp423	263.205	-0.331916	0.115748	-2.86757	0.0041364	0.0466011
Slc25a17	1007.45	-0.169329	0.0590858	-2.86581	0.00415949	0.0468258
Heg1	2002.14	-0.505727	0.176485	-2.86554	0.00416295	0.0468292
9530068E07Rik	3485.93	-0.131694	0.0459666	-2.86499	0.00417026	0.0468406
Zcchc18	6928.72	0.133985	0.0467643	2.86512	0.00416855	0.0468406
Alms1	303.942	-0.275507	0.0962035	-2.86379	0.00418607	0.0469827
Cav1	152.988	-0.50162	0.175248	-2.86234	0.00420526	0.0471283
Metap2	2529.8	-0.190092	0.0664165	-2.86213	0.00420808	0.0471283
Tram2	48.9756	-0.468014	0.163522	-2.86209	0.00420856	0.0471283
Ptrf	924.869	-0.508233	0.177647	-2.86091	0.00422427	0.0472686
Slc43a3	46.6983	-0.514711	0.17996	-2.86013	0.00423462	0.0473487
Lphn1	15184.4	0.130917	0.0457904	2.85905	0.00424907	0.0474746
Eps15l1	1817.09	0.153313	0.0536395	2.85821	0.00426037	0.0475651
Mafk	306.488	-0.338276	0.118368	-2.85784	0.00426536	0.0475851
Ptk7	790.891	-0.164671	0.057638	-2.857	0.0042767	0.0476758
Gmps	1679.84	-0.196634	0.0688479	-2.85606	0.00428928	0.0477801
A430105I19Rik	124.454	-0.379824	0.133021	-2.85536	0.00429877	0.0478326
Gstm2	46.0399	-0.501744	0.175727	-2.85524	0.00430042	0.0478326
Lin9	151.568	-0.351964	0.123294	-2.85468	0.00430796	0.0478805
4932438H23Rik	45.5046	-0.499114	0.175046	-2.85132	0.00435378	0.0483536
Gypc	28.7524	-0.512485	0.179913	-2.84851	0.0043924	0.0487461
Exosc3	187.117	-0.310496	0.109021	-2.84805	0.00439878	0.0487805
3110099E03Rik	34.6525	-0.513119	0.180191	-2.84764	0.00440447	0.0488072
Dnajc1	567.962	-0.191616	0.0673301	-2.84592	0.00442828	0.0490345
Ano6	1445.1	-0.166714	0.0585976	-2.84506	0.00444025	0.0491304
Ssrp1	3841.56	-0.184135	0.0647536	-2.84363	0.00446034	0.049316
Yap1	486.491	-0.358839	0.126209	-2.84321	0.00446621	0.0493441
Kcnk1	1010.95	-0.412687	0.145182	-2.84256	0.00447529	0.0494078
Fuca2	341.376	0.237115	0.0834715	2.84067	0.00450189	0.0496645
Bnip2	1235.01	-0.166361	0.0586264	-2.83764	0.0045448	0.0501007
Dock3	8278.99	0.153488	0.0541184	2.83615	0.00456612	0.0502984
Zfp217	110.468	-0.34753	0.122562	-2.83555	0.00457473	0.0503559
Nxt1	191.967	-0.291841	0.102948	-2.83484	0.00458483	0.0504176
Rspo2	303.762	0.288895	0.101914	2.83468	0.00458712	0.0504176
Irf7	11.4522	-0.50946	0.179829	-2.83302	0.00461102	0.0506429
Hs3st3a1	16.3501	-0.505657	0.178523	-2.83244	0.00461939	0.0506973
Wnt7a	491.021	-0.303393	0.107143	-2.83166	0.00463073	0.0507843
Vwa5a	383.65	-0.276997	0.0978427	-2.83104	0.00463965	0.0508445
Epb4.1l1	9083.72	0.166525	0.0588532	2.82949	0.00466215	0.0510535
Elp4	457.358	-0.249997	0.0884338	-2.82694	0.00469954	0.051425
4922501L14Rik	34.9299	-0.46639	0.165004	-2.82653	0.00470547	0.0514434
Ttc23	117.58	-0.318846	0.112812	-2.82635	0.00470814	0.0514434
Lrrc46	23.2883	-0.498073	0.17636	-2.82418	0.00474024	0.0517561
Raly	2672.02	-0.229437	0.0813082	-2.82182	0.00477514	0.0520988
Chga	3388.26	0.178011	0.0630888	2.82159	0.00477866	0.052099
Camk1g	1276.86	0.192499	0.0682301	2.82133	0.00478257	0.0521033
Arhgap26	1272.58	0.243178	0.0862476	2.81953	0.00480935	0.0523568
Ghr	228.861	-0.448638	0.159135	-2.81923	0.00481394	0.0523683
Ifi27l1	165.787	-0.484543	0.171894	-2.81885	0.00481956	0.0523911
Ctxn3	12.9962	-0.446571	0.158444	-2.81848	0.0048252	0.0524141
C4b	112.525	0.461752	0.163849	2.81816	0.00482999	0.0524248
Cenpp	70.9505	-0.458768	0.162802	-2.81794	0.00483324	0.0524248
Phtf1	801.885	-0.218831	0.0776988	-2.8164	0.00485658	0.0526395
Nnat	17984.4	0.299571	0.106427	2.81481	0.00488064	0.0528617
Depdc1b	60.2017	-0.432526	0.153678	-2.8145	0.00488526	0.0528733
Esrrb	32.0324	0.467113	0.166103	2.81219	0.00492053	0.0532162
Ksr2	457.819	0.209572	0.0745336	2.81178	0.00492689	0.0532462
Galc	892.518	-0.300499	0.106882	-2.8115	0.00493115	0.0532536
Gripap1	1735.11	0.1556	0.0553507	2.81117	0.00493614	0.0532688
Eif4ebp1	373.523	-0.321887	0.114575	-2.8094	0.00496335	0.0535234
Apba1	9762.15	0.162743	0.0579556	2.80806	0.00498403	0.0536729
Cetn2	708.423	-0.232316	0.0827462	-2.80757	0.00499165	0.0536729
Plekhb2	5678.04	0.17465	0.0622049	2.80766	0.00499025	0.0536729
Wasf3	1639.23	0.190211	0.0677436	2.8078	0.00498805	0.0536729
Aass	48.3724	-0.501235	0.178549	-2.80726	0.0049965	0.0536862
Arid3a	143.916	0.33285	0.118621	2.80601	0.00501598	0.0538565
Smarcal1	1275.88	0.164737	0.0587194	2.80548	0.0050241	0.0539048
Prkcz	2422.27	0.221799	0.0790894	2.80441	0.00504088	0.0540458
Pik3c2b	787.88	0.199118	0.0710274	2.80339	0.00505684	0.0541388
Pik3cb	743.085	-0.27329	0.0974824	-2.80348	0.00505542	0.0541388
Cd9	1033.62	-0.342595	0.122278	-2.80177	0.00508232	0.0543453
Trim12c	54.535	-0.449852	0.160564	-2.8017	0.00508344	0.0543453
Dedd2	241.261	0.288193	0.102875	2.80139	0.00508823	0.0543574
Arhgdib	638.51	0.215106	0.0768112	2.80046	0.00510304	0.0544764
Hnrnpab	7415.98	-0.145603	0.0520102	-2.79951	0.00511795	0.0545963
Panx2	997.424	0.313668	0.112065	2.79897	0.00512663	0.0546498
Porcn	671.558	0.216585	0.0774002	2.79825	0.00513797	0.0547137
Ripk1	257.41	-0.29997	0.107204	-2.79813	0.00513999	0.0547137
Mras	2732.44	0.14378	0.0514066	2.79692	0.00515918	0.0548786
Pde10a	3943.23	0.176298	0.0630518	2.79609	0.00517256	0.0549815
B4galt4	564.654	-0.219514	0.0785296	-2.7953	0.00518519	0.0550764
Apc2	11614	0.141442	0.0506249	2.79391	0.00520744	0.0552148
Ggh	353.087	-0.218292	0.078141	-2.79356	0.00521308	0.0552148
Mast1	4626.97	0.196524	0.070348	2.79359	0.00521262	0.0552148
Tro	5553.57	0.200729	0.0718411	2.79407	0.00520485	0.0552148
Zbed3	500.618	-0.226149	0.0809639	-2.79321	0.00521874	0.0552354
4930427A07Rik	214.758	-0.273926	0.0981353	-2.79131	0.00524954	0.0555218
Rtl1	85.2077	0.431601	0.15472	2.78956	0.00527794	0.0557825
Rfc4	190.082	-0.349294	0.125286	-2.78798	0.00530384	0.0560164
Hdac1	271.502	-0.21154	0.0759689	-2.78456	0.00536005	0.0565582
Prdx1	3240.94	-0.226617	0.0813881	-2.7844	0.00536276	0.0565582
Snx5	1547.54	-0.230876	0.0829321	-2.78392	0.00537066	0.0566014
AW555464	5170.5	0.16954	0.0609097	2.78347	0.00537815	0.0566402
Adamts14	23.8989	-0.500785	0.180095	-2.78068	0.00542455	0.0569923
B230206F22Rik	277.837	0.332502	0.119592	2.78031	0.00543076	0.0569923
Casp8	9.68528	-0.480502	0.172779	-2.78102	0.00541888	0.0569923
Fam116b	1180.54	0.251521	0.0904492	2.7808	0.00542252	0.0569923
Mme	314.392	-0.500977	0.180186	-2.78034	0.00543024	0.0569923
Rian	11888.8	0.161334	0.058037	2.77985	0.00543842	0.0570324
Blcap	2881.57	0.131251	0.0472263	2.77919	0.00544949	0.057068
Kcnh4	106.279	0.423791	0.152485	2.77923	0.0054488	0.057068
Fam33a	426.188	-0.230854	0.0830936	-2.77824	0.00546544	0.0571947
Kcnk3	476.419	0.20797	0.0749087	2.77631	0.00549796	0.0574945
Nfatc3	746.839	-0.225245	0.0811396	-2.77602	0.00550288	0.0575055
Rhbdf2	22.8815	-0.499826	0.180191	-2.77388	0.00553927	0.0578451
Pola2	274.426	-0.267782	0.096549	-2.77353	0.0055451	0.0578653
Irgm2	22.6317	-0.499593	0.180158	-2.77308	0.0055529	0.0578961
Tex2	1861.22	0.137859	0.0497165	2.7729	0.00555584	0.0578961
2610301B20Rik	665.918	-0.182989	0.0660106	-2.77212	0.00556929	0.0579956
Hdac6	2201.15	0.163354	0.0589413	2.77147	0.00558041	0.05803
Tpmt	203.677	0.256198	0.0924386	2.77154	0.00557913	0.05803
Capn2	2645.04	-0.173505	0.0626211	-2.7707	0.00559354	0.0581258
Atr	683.837	-0.245301	0.0885768	-2.76936	0.00561661	0.0582028
Brsk1	4495.96	0.171604	0.0619573	2.76971	0.00561071	0.0582028
Cep135	291.43	-0.298134	0.107651	-2.76946	0.00561499	0.0582028
Ugp2	2308.81	-0.202747	0.07321	-2.76938	0.00561624	0.0582028
Mre11a	310.388	-0.256237	0.0925474	-2.76871	0.00562784	0.0582785
4930534B04Rik	154.873	-0.36883	0.133261	-2.76771	0.00564512	0.0584168
Oas1b	6.12625	-0.446266	0.161386	-2.76521	0.00568861	0.0588258
Lgals9	19.5855	-0.497532	0.179974	-2.76447	0.00570153	0.0589033
Vit	324.233	-0.415454	0.150291	-2.76433	0.00570403	0.0589033
Btg2	645.731	-0.297981	0.107827	-2.76351	0.00571828	0.0589774
Unc93b1	28.4359	-0.460051	0.166476	-2.76346	0.00571915	0.0589774
Ddah1	10134.4	-0.259007	0.0937391	-2.76307	0.00572611	0.0590083
Sema3f	458.337	-0.40088	0.145144	-2.76195	0.00574581	0.0591702
Lox	209.202	-0.469431	0.170053	-2.7605	0.00577124	0.059391
Npas3	841.871	-0.277141	0.100432	-2.75949	0.00578922	0.0595348
Nfia	1181.58	-0.387438	0.140482	-2.75793	0.00581694	0.0597509
Orc2	796.465	-0.204753	0.0742438	-2.75785	0.00581828	0.0597509
Slc25a44	2164.85	0.12813	0.0464652	2.75754	0.00582378	0.0597662
Itga7	197.82	-0.409193	0.148418	-2.75704	0.00583278	0.0598172
Ltv1	521.88	-0.226962	0.0824002	-2.75439	0.00588024	0.060186
Pld3	5502	0.245238	0.0890316	2.75451	0.00587806	0.060186
Rsu1	1135.12	-0.236336	0.0858047	-2.75435	0.00588089	0.060186
Dsn1	216.403	-0.290024	0.105358	-2.75274	0.00590986	0.0604409
Rnf32	162.871	-0.314257	0.114207	-2.75165	0.00592963	0.0606013
Lect1	13.8985	-0.495095	0.18019	-2.74762	0.00600294	0.0613084
Ccdc40	136.082	-0.384379	0.140039	-2.7448	0.00605481	0.0617561
Dusp8	6323.48	0.170172	0.0619983	2.74478	0.00605509	0.0617561
Pqlc1	803.432	0.247392	0.0901533	2.74413	0.00606724	0.0618375
Ppm1e	6964.41	0.21323	0.0777181	2.74364	0.00607626	0.0618636
Ryk	1218.81	-0.222459	0.0810849	-2.74354	0.00607812	0.0618636
Tspan12	737.98	-0.254607	0.0928585	-2.74188	0.00610895	0.0621349
Ikbip	310.265	-0.268156	0.0978338	-2.74093	0.00612651	0.0622486
Pofut1	659.696	-0.165319	0.0603171	-2.74082	0.00612852	0.0622486
Ldlrap1	23.9294	-0.469724	0.171399	-2.74054	0.00613391	0.0622609
Ttc7b	1849.7	0.168958	0.0616826	2.73915	0.00615982	0.0624812
Apobec3	53.8603	-0.431093	0.157519	-2.73677	0.00620455	0.0628565
Flcn	1013.86	0.193061	0.0705443	2.73673	0.00620528	0.0628565
Egln1	2027.55	-0.217403	0.0794717	-2.7356	0.0062266	0.0630295
Mgmt	15.8232	-0.491027	0.179576	-2.73437	0.00625004	0.0632237
Cdc6	93.1586	-0.418903	0.153234	-2.73374	0.00626189	0.0632462
Gm7694	159.234	-0.297111	0.108698	-2.73335	0.00626929	0.0632462
Igf1r	1327.85	-0.300191	0.109811	-2.7337	0.00626271	0.0632462
Nudcd3	4044.2	0.104084	0.0380781	2.73343	0.00626785	0.0632462
Ccdc110	46.2226	0.481462	0.176179	2.73281	0.00627972	0.0632655
Slc15a1	14.3148	-0.492424	0.180187	-2.73285	0.00627893	0.0632655
Rad50	335.639	-0.205713	0.0752905	-2.73225	0.00629027	0.0633288
Antxr1	607.407	-0.326189	0.119402	-2.73185	0.00629801	0.0633639
Shmt1	134.641	-0.304053	0.111403	-2.7293	0.00634684	0.0638119
Cercam	120.113	-0.368465	0.135017	-2.72903	0.00635201	0.0638208
Ypel2	180.878	0.387284	0.142002	2.72731	0.00638527	0.0641116
Atp9a	11875.5	0.207959	0.0762621	2.72689	0.0063934	0.0641499
Folh1	80.465	-0.482096	0.176835	-2.72625	0.00640592	0.0642321
Ifit1	17.278	-0.471581	0.173152	-2.7235	0.00645934	0.0646369
Mapk4	1345.31	0.187646	0.0688966	2.7236	0.00645756	0.0646369
Pask	207.605	-0.266748	0.0979338	-2.72376	0.00645429	0.0646369
Slc2a9	19.2791	-0.48188	0.177019	-2.72218	0.0064852	0.064852
Neurl4	3827.32	0.187039	0.0687193	2.72179	0.00649302	0.0648865
Calm1	82998.5	0.140752	0.0517227	2.72127	0.00650309	0.0648979
Fbxl16	4763.5	0.214765	0.0789267	2.72106	0.00650726	0.0648979
Pbx4	203.793	-0.241066	0.0885897	-2.72115	0.00650554	0.0648979
Tbrg1	1302.38	-0.166894	0.0613392	-2.72084	0.00651167	0.0648983
Dennd2a	861.628	-0.209001	0.0768737	-2.71875	0.00655285	0.0652416
Rab11fip3	2294.87	0.178282	0.0655774	2.71865	0.00655489	0.0652416
2010317E24Rik	203.147	-0.265142	0.0975361	-2.71839	0.00655998	0.0652485
Pacs2	6648.6	0.132605	0.0488069	2.71694	0.00658895	0.0654928
Idh3g	2103.1	0.14317	0.0527119	2.71609	0.00660579	0.0656164
Extl3	3880.05	0.163377	0.0601697	2.71528	0.00662198	0.0657332
Cdc42bpb	6711.39	0.131299	0.048364	2.71481	0.00663143	0.0657831
Adamts7	204.533	-0.295334	0.108808	-2.71427	0.00664222	0.0658462
Rasl10b	5445.66	0.279094	0.102839	2.71389	0.00664985	0.0658778
Kcnk2	1426.99	-0.263231	0.0970364	-2.7127	0.00667371	0.0660702
Map6d1	290.838	0.239259	0.0882451	2.7113	0.00670204	0.0662183
Ss18l1	2296.86	0.169261	0.0624211	2.71161	0.00669577	0.0662183
Stag2	2151.88	-0.283392	0.104518	-2.71141	0.00669987	0.0662183
Chrm3	384.31	0.250297	0.0923306	2.71088	0.00671046	0.0662574
Erbb2	144.993	-0.344154	0.127022	-2.70941	0.00674037	0.0665086
Prkar1a	16904.2	0.0857394	0.0316645	2.70775	0.0067742	0.066798
Ptpn5	3419.47	0.213341	0.0788026	2.70728	0.00678361	0.0668077
Ubtd2	1596.24	-0.176214	0.0650896	-2.70726	0.00678417	0.0668077
Fbxo48	36.5609	-0.445729	0.164671	-2.70678	0.00679401	0.0668602
Atg9a	2265.53	0.18366	0.0678704	2.70603	0.00680921	0.0669212
E130306D19Rik	37.1837	-0.471063	0.174066	-2.70623	0.00680513	0.0669212
Ak4	405.783	-0.324086	0.119786	-2.70555	0.00681909	0.066974
B4galt1	156.818	-0.349602	0.129276	-2.70431	0.00684463	0.0671709
Slc16a9	289.186	-0.356816	0.131952	-2.70414	0.00684817	0.0671709
Odz2	3404.97	0.247853	0.0916927	2.70308	0.00687	0.0673405
Bmpr1a	2478.24	-0.28513	0.105504	-2.70255	0.00688105	0.0674044
Myo3b	116.237	0.304078	0.112579	2.70101	0.00691294	0.0676721
Fam18a	931.221	0.187175	0.0693188	2.7002	0.00692969	0.0677914
Enpp4	382.066	-0.244545	0.0906119	-2.69881	0.00695873	0.0680308
E130114P18Rik	95.8862	-0.363461	0.134795	-2.6964	0.00700933	0.0684354
Maneal	1552.69	0.201485	0.0747184	2.69659	0.00700531	0.0684354
E130102H24Rik	46.1318	0.428475	0.158927	2.69606	0.00701658	0.0684611
Lims1	1403.78	-0.27105	0.100596	-2.69446	0.00705031	0.0687452
Gm12824	49.7963	-0.456985	0.169716	-2.69264	0.00708888	0.0690759
Spry1	519.599	-0.244167	0.0907445	-2.69071	0.00713	0.0693905
Tcf25	12400.4	0.12975	0.048222	2.69069	0.0071305	0.0693905
Pter	112.246	-0.48398	0.179996	-2.68884	0.00717016	0.0697307
2310042D19Rik	109.995	0.328827	0.122342	2.68778	0.00719294	0.0698655
Zzef1	2628.22	0.144425	0.0537343	2.68775	0.00719342	0.0698655
Arhgap42	487.861	-0.25675	0.0955417	-2.68731	0.00720306	0.0699134
Has1	20.0841	0.481047	0.17905	2.68667	0.00721687	0.0699825
Heatr2	259.669	-0.257197	0.0957352	-2.68654	0.00721959	0.0699825
Atp6v1b2	12094.5	0.142675	0.053135	2.68514	0.00725	0.0701317
Fgfr3	1149.11	-0.174676	0.0650573	-2.68496	0.00725387	0.0701317
Fut10	189.953	-0.327541	0.121975	-2.68531	0.00724635	0.0701317
Slc45a1	1099.94	0.216433	0.0805909	2.68558	0.00724038	0.0701317
Trappc9	2119.84	0.141454	0.0527076	2.68375	0.00728026	0.0703411
Il23r	6.58516	-0.438702	0.163595	-2.68164	0.00732615	0.0706926
Wipi1	310.307	-0.279922	0.104382	-2.68171	0.00732477	0.0706926
Kdelr2	1136.92	-0.147738	0.05511	-2.68078	0.00734511	0.0708296
Cyp20a1	302.046	-0.210364	0.0784822	-2.68041	0.00735325	0.070862
Cdk5rap1	143.618	0.302113	0.112731	2.67994	0.00736343	0.0709142
Ctso	291.53	-0.338372	0.126272	-2.6797	0.00736881	0.07092
Lif	25.1994	-0.475861	0.177608	-2.67928	0.00737801	0.0709627
Ndufs1	3101.39	0.110976	0.0414261	2.67889	0.00738657	0.070999
Clip2	5703.65	0.144911	0.0541056	2.67829	0.00739989	0.071081
Caskin1	3510.38	0.240133	0.0897163	2.67658	0.00743768	0.0713518
Fam5b	2636.14	0.160663	0.0600228	2.6767	0.00743522	0.0713518
Pnpla3	200.424	0.289209	0.10808	2.67588	0.00745344	0.0714158
Tcirg1	88.5268	-0.368019	0.137533	-2.67585	0.00745397	0.0714158
Fbxo17	16.3733	-0.480451	0.179738	-2.67307	0.00751612	0.0719649
Fam120a	3992.91	-0.159047	0.0595097	-2.67262	0.00752623	0.0720153
Irgq	5185.57	0.132536	0.0496175	2.67116	0.00755895	0.0722819
0610030E20Rik	446.012	-0.206557	0.0773842	-2.66924	0.00760225	0.0725559
Clcf1	21.175	-0.475157	0.178011	-2.66926	0.00760189	0.0725559
Lix1	614.267	-0.273581	0.102489	-2.66937	0.00759936	0.0725559
Dnajc5	10279.9	0.124808	0.046764	2.66889	0.00761021	0.0725852
Aplp2	13592.5	0.0931034	0.0349047	2.66736	0.00764498	0.0728701
Aebp1	25.1175	-0.478932	0.179636	-2.66612	0.00767316	0.0730385
Nacad	2557.34	0.171528	0.0643405	2.66594	0.00767739	0.0730385
Polr1b	625.436	0.149318	0.0560009	2.66634	0.00766812	0.0730385
Pttg1ip	1126.03	-0.148018	0.0555407	-2.66503	0.00769814	0.0731421
Tnfrsf18	50.1774	0.393998	0.147838	2.66507	0.00769729	0.0731421
Arhgap22	91.8239	-0.470888	0.176901	-2.66186	0.00777091	0.0737864
Gnaz	1737.08	0.224578	0.0843983	2.66093	0.00779261	0.0739452
Ephx1	1093.16	-0.258284	0.0970784	-2.66057	0.00780091	0.0739767
Atg2a	927.998	0.169871	0.0638855	2.65899	0.00783749	0.0741727
Elmo1	4780.52	0.24871	0.0935417	2.65882	0.00784154	0.0741727
Micu1	1747.88	-0.192361	0.0723417	-2.65906	0.00783596	0.0741727
Rfc5	339.216	-0.285146	0.107225	-2.65932	0.00782994	0.0741727
Angptl2	77.4876	-0.460298	0.173197	-2.65765	0.00786872	0.0743825
Cks1b	262.581	-0.268939	0.101204	-2.65739	0.00787478	0.0743924
Aco2	12284.5	0.182477	0.0686812	2.65686	0.00788713	0.0744187
Tjp1	2167.66	-0.287027	0.108033	-2.65684	0.00788759	0.0744187
Mtmr4	2859.81	0.139159	0.0523878	2.65632	0.00789988	0.0744875
Atp6v1a	13081	0.111089	0.0418461	2.6547	0.00793795	0.0746569
Glyctk	138.454	0.265794	0.100108	2.65507	0.00792911	0.0746569
Oas1c	19.637	-0.475769	0.179208	-2.65484	0.00793459	0.0746569
Rrp1	6968.49	0.13037	0.0490985	2.65527	0.00792441	0.0746569
Rogdi	825.238	0.227905	0.0858593	2.6544	0.00794491	0.0746751
Agpat9	78.551	-0.378978	0.142803	-2.65385	0.00795786	0.0747024
Hspa5	8322.62	-0.212845	0.0802006	-2.65391	0.00795656	0.0747024
Cenpk	82.2435	-0.445476	0.168006	-2.65155	0.00801231	0.0751
Htr2a	135.012	0.421688	0.159036	2.65153	0.00801278	0.0751
Pfkm	5410.09	0.170472	0.0642946	2.65142	0.00801538	0.0751
Cep152	124.473	-0.313517	0.118345	-2.64917	0.00806897	0.0755068
Nek6	1438.65	-0.25435	0.0960074	-2.64928	0.00806639	0.0755068
Cc2d1a	1493.94	0.187356	0.0707428	2.64841	0.00808702	0.0756282
Wipf3	1023.6	0.187299	0.0707571	2.64707	0.00811915	0.0758809
Chpf2	1053.05	0.225679	0.0852765	2.64644	0.00813445	0.0759761
Fam57a	137.299	0.29088	0.109927	2.64611	0.00814235	0.0760021
Mtmr7	1685.3	0.152124	0.0575293	2.64429	0.0081862	0.0763155
Vezf1	1429.31	-0.213431	0.0807076	-2.6445	0.00818125	0.0763155
Mitd1	104.414	-0.328019	0.124081	-2.64359	0.00820331	0.0763278
Rpl7	2648.83	-0.184778	0.0699019	-2.64339	0.00820807	0.0763278
Serhl	60.4025	-0.41296	0.156197	-2.64383	0.0081973	0.0763278
Zcchc24	1601.4	-0.281912	0.106639	-2.6436	0.00820284	0.0763278
Lphn3	2991.3	0.116405	0.0440423	2.64303	0.00821667	0.0763601
Ufsp2	784.584	0.152569	0.0577325	2.64269	0.00822513	0.0763908
Ldoc1l	1992.07	0.159374	0.0603157	2.64234	0.00823359	0.0764217
Baz1b	2567.3	-0.119396	0.0452067	-2.64111	0.00826353	0.0766517
4632434I11Rik	187.457	-0.338794	0.128346	-2.63969	0.00829816	0.0768442
Gabbr2	3382.59	0.198869	0.0753345	2.63981	0.00829527	0.0768442
Nsmaf	749.288	-0.148323	0.0561909	-2.63962	0.0082998	0.0768442
Tor1aip1	545.753	-0.201047	0.0761843	-2.63895	0.0083162	0.0769482
Nr3c1	807.436	-0.315878	0.119728	-2.63829	0.00833254	0.0770513
Trip13	159.698	-0.344043	0.130494	-2.63645	0.00837777	0.0774214
Nedd9	1052.41	-0.379275	0.143887	-2.63592	0.00839103	0.0774958
C2cd2l	1710.49	0.196703	0.0746765	2.63407	0.00843693	0.0778713
Snrpe	437.287	-0.240131	0.0911879	-2.63337	0.00845433	0.0779835
Glis2	514.543	-0.173233	0.0657956	-2.6329	0.00846592	0.0780419
Calr	9972.13	-0.13399	0.0509515	-2.62975	0.0085447	0.0786705
Isg20l2	653.385	-0.205187	0.0780225	-2.62984	0.00854245	0.0786705
Anxa6	1136.8	-0.324213	0.123298	-2.62951	0.0085508	0.078678
Tdp2	529.991	-0.192936	0.073392	-2.62884	0.00856778	0.0787854
Ran	3494.11	-0.107207	0.0407937	-2.62803	0.00858803	0.0789227
Rad21	4586.23	-0.221134	0.0841669	-2.62733	0.0086059	0.0790381
Xkr5	37.0219	-0.440616	0.167736	-2.62684	0.00861813	0.0791016
Gdap1l1	2408.65	0.202965	0.077275	2.62652	0.00862618	0.0791266
1190002H23Rik	345.718	-0.342968	0.130606	-2.62598	0.00864011	0.0791286
Abi3bp	67.5674	0.415927	0.158382	2.62611	0.00863681	0.0791286
Tgfbi	24.8339	-0.46877	0.178519	-2.62589	0.00864238	0.0791286
Aatk	2940.02	0.211939	0.0807344	2.62514	0.00866144	0.0792406
Cpd	4798.17	-0.28565	0.108828	-2.62478	0.00867061	0.0792406
Dennd4c	464.417	-0.264518	0.100777	-2.62478	0.0086706	0.0792406
Whsc1l1	2649.5	0.154122	0.0587625	2.62279	0.00872121	0.0796541
Pole3	398.839	-0.222709	0.0849311	-2.62223	0.00873575	0.0797379
Tjap1	414.852	-0.212829	0.0811773	-2.62178	0.00874717	0.0797931
AI118078	304.912	0.273482	0.104397	2.61964	0.00880224	0.080197
Pappa	82.982	-0.464672	0.177366	-2.61984	0.00879704	0.080197
Aak1	6893.77	0.129903	0.049607	2.61865	0.00882783	0.080333
Pole4	997.818	-0.272503	0.104063	-2.61864	0.00882798	0.080333
Ppp4c	920.177	-0.150007	0.0573014	-2.61786	0.00884835	0.0804691
Rdx	3066.26	-0.211582	0.0808651	-2.61648	0.00888426	0.0807462
Rest	200.786	-0.277968	0.106249	-2.61619	0.0088917	0.0807645
4930453N24Rik	362.276	-0.266138	0.101821	-2.61379	0.00895433	0.081135
Acsbg1	1649.03	0.294269	0.112578	2.61392	0.00895109	0.081135
Mum1l1	116.088	-0.363333	0.138975	-2.61437	0.00893918	0.081135
Oxgr1	9.23396	0.45429	0.173779	2.61419	0.00894394	0.081135
Hhip	70.5103	-0.466452	0.1785	-2.61318	0.00897052	0.0812322
Ssfa2	1146.55	-0.313441	0.119962	-2.61283	0.00897956	0.0812644
Elf2	749.045	-0.180018	0.0689222	-2.6119	0.00900398	0.0814359
Igfbp4	567.254	0.220249	0.0843369	2.61154	0.00901366	0.0814739
Serpinb8	10.5379	-0.455497	0.174543	-2.60966	0.00906322	0.081872
Cnih3	1546.63	0.228591	0.0876031	2.6094	0.00907018	0.0818851
Ano4	402.297	0.322945	0.123791	2.6088	0.00908611	0.0819791
Tmem63b	4014.45	0.17554	0.0673215	2.6075	0.00912072	0.0822415
Rps6kl1	515.762	0.264908	0.101608	2.60717	0.00912952	0.0822709
Abat	6681.88	0.203703	0.0781625	2.60615	0.00915654	0.0824644
Gbe1	553.062	-0.264727	0.10159	-2.60585	0.00916474	0.0824882
Luzp2	2080.79	0.295885	0.11359	2.60484	0.00919166	0.0826804
Eri2	275.634	-0.236283	0.0907238	-2.60442	0.00920286	0.0827311
4930503L19Rik	271.286	-0.264036	0.101458	-2.60242	0.00925673	0.0830646
Ap2a2	8164.35	0.158952	0.0610715	2.60272	0.00924865	0.0830646
C3ar1	22.6467	-0.453345	0.174191	-2.60257	0.00925283	0.0830646
Rap1gap	2743.95	0.200329	0.0769889	2.60205	0.00926682	0.0831049
Adcyap1r1	4265.82	0.157638	0.0605968	2.60143	0.00928358	0.0831374
Psmd4	2601.96	0.14904	0.0572987	2.6011	0.00929246	0.0831374
Tbc1d2b	773.505	-0.240892	0.092604	-2.60132	0.00928666	0.0831374
Zfp956	536.646	0.204333	0.0785568	2.60109	0.00929281	0.0831374
Cds1	904.672	0.193945	0.0745947	2.59999	0.00932267	0.0833543
Btbd11	802.16	0.266233	0.102446	2.59876	0.00935599	0.0835015
Dars	1965.12	-0.189513	0.0729171	-2.59903	0.00934887	0.0835015
Dnajb2	1447.4	0.184127	0.0708467	2.59895	0.00935102	0.0835015
Trub1	841.029	0.172274	0.0663284	2.5973	0.00939607	0.0838089
Pcdhb12	174.669	0.274335	0.105678	2.59594	0.00943317	0.0840893
Shank3	4044.27	0.242237	0.0933214	2.59573	0.00943907	0.0840915
Cyth1	1156.84	0.203447	0.0783926	2.59523	0.0094529	0.0841642
Cenpc1	703.123	-0.188511	0.0726878	-2.59343	0.0095024	0.0845543
Abca17	35.8853	0.443146	0.171029	2.59106	0.00956798	0.0849625
Adar	6640.1	0.163131	0.0629968	2.58951	0.00961117	0.0849625
Bmp7	91.5563	-0.360419	0.139166	-2.58985	0.00960171	0.0849625
Chd3	9917.68	0.150214	0.0579834	2.59064	0.00957968	0.0849625
Cmtm6	546.75	-0.238823	0.0922201	-2.58971	0.00960582	0.0849625
D3Bwg0562e	8155.99	0.20863	0.0805283	2.59077	0.00957609	0.0849625
Fbp1	7.57235	0.341612	0.13189	2.59012	0.00959434	0.0849625
Glt8d1	732.775	-0.157885	0.0609525	-2.59029	0.00958948	0.0849625
Hn1l	1238	-0.263181	0.101625	-2.58973	0.00960508	0.0849625
Tmx2	1456.88	0.121362	0.0468344	2.5913	0.00956146	0.0849625
Trappc10	3319.86	0.127695	0.0492815	2.59113	0.0095662	0.0849625
Cplx3	34.1503	-0.442684	0.170996	-2.58885	0.00962969	0.0850251
Ttc21a	26.0096	-0.439912	0.169916	-2.589	0.00962549	0.0850251
Rapgef1	5718.39	0.0856613	0.0331186	2.5865	0.00969571	0.0855572
Dner	14725.2	0.115206	0.0445534	2.58579	0.00971556	0.0856306
Sncb	2742.07	0.243588	0.0941977	2.58593	0.00971171	0.0856306
Cdk4	2796.68	-0.218146	0.0843763	-2.58539	0.00972685	0.0856793
1500009L16Rik	286.828	-0.285881	0.110602	-2.58477	0.00974447	0.0857311
Megf6	231.452	-0.31704	0.122666	-2.58457	0.00975004	0.0857311
Xlr3b	57.2192	0.462331	0.178862	2.58485	0.00974209	0.0857311
Sp2	318.073	-0.207789	0.0804683	-2.58225	0.0098159	0.0862592
Fermt2	1964.82	-0.247221	0.0957757	-2.58125	0.00984444	0.0864589
Kcnt1	550.29	0.311429	0.120694	2.58033	0.00987073	0.0866385
Aldh3b1	45.8954	-0.437146	0.169457	-2.57969	0.00988894	0.0866959
Slc41a1	1364.01	-0.260477	0.100969	-2.57978	0.00988643	0.0866959
Dnajc16	907.711	0.167461	0.0649371	2.57882	0.00991378	0.0867602
Jup	1354.22	0.275181	0.106702	2.57896	0.00990969	0.0867602
Kit	2549.67	0.281579	0.109187	2.57888	0.00991214	0.0867602
Tecpr1	1775.61	0.169528	0.0657638	2.57783	0.00994225	0.0869581
Kcnk5	15.771	-0.463795	0.179966	-2.57713	0.00996248	0.0870838
Rusc2	5336.21	0.183873	0.0713597	2.5767	0.00997474	0.0871397
Hmcn1	32.3275	-0.42389	0.164609	-2.57514	0.0100199	0.0874832
Cdc14a	88.5872	-0.356296	0.138404	-2.57431	0.010044	0.0875904
Odf2l	208.129	-0.295811	0.114905	-2.5744	0.0100414	0.0875904
Gnb5	1729.37	0.164169	0.0637924	2.57348	0.0100681	0.0877251
Pnp	108.363	-0.320944	0.124717	-2.57337	0.0100713	0.0877251
Ammecr1	83.6675	-0.385263	0.149888	-2.57034	0.0101598	0.0884445
Celf4	5280.69	0.145005	0.0564284	2.56972	0.0101781	0.0884605
Galt	534.782	0.285073	0.110927	2.5699	0.0101727	0.0884605
Zbtb1	306.587	-0.294227	0.1145	-2.56967	0.0101795	0.0884605
Spns2	600.691	0.299055	0.116395	2.5693	0.0101903	0.0885027
Mtfr1	289.199	-0.240085	0.0934612	-2.56882	0.0102047	0.0885757
Zfpm1	157.464	0.269352	0.104903	2.56763	0.0102398	0.0888284
Fam149a	551.991	-0.250294	0.0975255	-2.56645	0.0102746	0.0889744
Rif1	784.989	-0.324587	0.126463	-2.56666	0.0102683	0.0889744
Slc4a2	417.312	-0.227836	0.0887742	-2.56646	0.0102742	0.0889744
Gpr64	68.2087	-0.429546	0.167487	-2.56465	0.0103279	0.0893843
Scamp5	11138.6	0.152539	0.0594855	2.56431	0.0103381	0.0894203
Inpp5f	8817.27	0.137506	0.0536491	2.56306	0.0103753	0.0896897
Ctdsp2	1812.66	-0.190229	0.074229	-2.56274	0.0103851	0.0897221
Msh6	892.918	-0.154685	0.0603915	-2.56137	0.0104259	0.0900176
Slc27a1	888.113	0.183725	0.071734	2.56119	0.0104314	0.0900176
Myl9	797.724	-0.444049	0.173461	-2.55994	0.010469	0.0902902
Camk2g	3502.79	0.163354	0.063821	2.55957	0.0104803	0.0903144
Ncrna00085	154.34	0.364336	0.142352	2.55941	0.0104851	0.0903144
Ube2t	66.0405	-0.365579	0.142847	-2.55924	0.0104901	0.0903144
Ddn	3223.9	0.242495	0.0947805	2.55849	0.0105129	0.0904583
2810453I06Rik	1295.17	0.153247	0.0599185	2.55759	0.01054	0.090639
Polh	351.201	-0.210325	0.0822526	-2.55707	0.0105558	0.0907227
Ddit4l	473.002	-0.427974	0.167476	-2.55544	0.0106055	0.0910969
Pfn1	2866.56	-0.172194	0.0674042	-2.55465	0.0106296	0.0912509
H2-K1	305.323	-0.376188	0.147297	-2.55394	0.0106511	0.0913831
Mlec	3886.59	-0.142692	0.055907	-2.55231	0.0107011	0.0917588
Polrmt	678.821	0.254285	0.0996629	2.55145	0.0107275	0.0919324
Lrp2	1498.67	-0.446427	0.175009	-2.55088	0.0107453	0.0920314
Tuba4a	1035.7	0.184242	0.0722381	2.55049	0.0107573	0.0920812
Peli3	176.714	0.270362	0.106038	2.54968	0.0107821	0.0922407
1810030O07Rik	578.099	-0.202085	0.0792746	-2.54918	0.0107976	0.0923199
Gadd45a	50.5885	-0.411918	0.161608	-2.54887	0.0108072	0.0923488
Tlr3	89.2647	-0.400672	0.15725	-2.54799	0.0108347	0.0925306
Bcar3	229.337	-0.408405	0.160331	-2.54726	0.0108573	0.0925895
Hebp1	117.974	-0.289915	0.113826	-2.54701	0.0108651	0.0925895
Sh2d4a	8.95389	-0.417778	0.164023	-2.54707	0.0108632	0.0925895
Snx32	1066.07	0.217484	0.0853895	2.54696	0.0108665	0.0925895
Apod	8.60938	-0.439612	0.172671	-2.54594	0.0108983	0.0928074
Calca	30.5025	-0.445118	0.174936	-2.54446	0.0109448	0.0930981
S100b	29.8244	0.44878	0.176408	2.54399	0.0109594	0.0930981
Syap1	1256.72	-0.287155	0.112882	-2.54385	0.0109638	0.0930981
Zbtb4	1663.37	0.196849	0.0773708	2.54422	0.0109522	0.0930981
Zswim3	220.904	0.28819	0.113279	2.54406	0.0109572	0.0930981
Otud1	422.522	-0.298529	0.117405	-2.54273	0.010999	0.0933438
Taok3	1314.57	0.157578	0.0619874	2.5421	0.0110189	0.0934104
Zfp219	836.818	-0.226471	0.0890886	-2.54208	0.0110194	0.0934104
Scn2a1	4532.1	0.157849	0.0621041	2.54168	0.0110321	0.0934644
Mvp	74.9831	-0.345865	0.136195	-2.53948	0.0111017	0.0940005
Tmem88b	27.5946	0.449843	0.177277	2.53751	0.0111644	0.0944774
Vnn1	6.97582	-0.435927	0.171814	-2.5372	0.0111742	0.0945065
4930547N16Rik	115.582	-0.339574	0.133854	-2.5369	0.011184	0.0945351
Hist1h1c	443.483	0.409	0.161233	2.5367	0.0111903	0.0945351
Plekha5	1214.42	0.182899	0.0721129	2.53628	0.0112037	0.0945947
Adi1	223.016	-0.266814	0.10525	-2.53506	0.0112429	0.0948722
Aldh5a1	2594.06	0.18753	0.0739907	2.53451	0.0112603	0.094944
Myh6	13.7003	0.456642	0.180178	2.53439	0.0112642	0.094944
Fam135b	359.933	0.331518	0.130845	2.53367	0.0112874	0.0949835
L1cam	11126.4	0.165064	0.0651414	2.53393	0.0112791	0.0949835
Prps1l3	660.444	-0.210423	0.0830513	-2.53365	0.0112881	0.0949835
1810037I17Rik	341.959	-0.273217	0.107889	-2.53238	0.0113292	0.0950066
Frmd4a	5202.36	0.10514	0.0415149	2.53257	0.0113228	0.0950066
Gm18756	25.272	0.449875	0.17759	2.53322	0.0113019	0.0950066
Mzf1	234.415	0.233378	0.0921504	2.53258	0.0113227	0.0950066
Plekha2	195.257	-0.445912	0.176059	-2.53274	0.0113175	0.0950066
Thrap3	2154.12	-0.16287	0.0643135	-2.53244	0.0113273	0.0950066
Kifc2	3736.57	0.202885	0.0801767	2.53047	0.0113911	0.0954718
Unc79	1394.89	0.149352	0.0590728	2.52827	0.0114625	0.0960165
Parvb	81.0301	0.362782	0.143505	2.52801	0.0114711	0.0960339
Epb4.1l2	1908.82	-0.242817	0.0960749	-2.52738	0.0114918	0.0961534
Grn	1052.31	-0.179975	0.0712556	-2.52577	0.0115447	0.0965412
Ddx17	18290.8	0.0885837	0.0350897	2.52449	0.0115866	0.0968374
Twf1	1618.89	-0.171567	0.0679893	-2.52344	0.0116213	0.0970724
Pnma2	1663.24	0.165291	0.0655429	2.52188	0.0116729	0.097449
Spryd3	3107.53	0.204329	0.0810337	2.52154	0.0116844	0.0974902
Crhr1	372.704	0.320968	0.127336	2.52063	0.0117143	0.0976852
Rod1	573.509	-0.275597	0.109367	-2.51992	0.0117381	0.0978285
1600021P15Rik	1619.85	0.227706	0.0904161	2.51842	0.0117882	0.0981358
Jph3	2250.37	0.249571	0.0990931	2.51855	0.0117838	0.0981358
Anp32a	2608.09	-0.24234	0.0963413	-2.51544	0.0118885	0.0989157
Ttyh3	11175.6	0.156302	0.0621475	2.51502	0.0119026	0.0989772
Slc39a1	688.798	-0.179612	0.0714393	-2.51419	0.0119305	0.0991535
Map3k9	5443.4	0.208726	0.0830527	2.51318	0.0119649	0.099384
Col8a1	560.136	-0.434895	0.173085	-2.51261	0.0119843	0.09949
Rnf31	613.535	0.20725	0.0824964	2.51223	0.0119971	0.0995406
Ganab	3870.68	-0.136579	0.0544051	-2.51041	0.0120591	0.0998234
H2afz	240.655	-0.286437	0.114107	-2.51024	0.0120648	0.0998234
Haus1	202.871	-0.24875	0.0990835	-2.51051	0.0120557	0.0998234
Serpine2	4085.67	0.253398	0.100918	2.51092	0.0120416	0.0998234
Tgfbr1	1191.63	-0.295915	0.11786	-2.51073	0.0120481	0.0998234
Pitpnm2	3793.72	0.159118	0.0634003	2.50974	0.012082	0.0999102
Elfn2	1151.63	0.222088	0.0885605	2.50775	0.0121501	0.100362
Tinagl1	16.9759	-0.447688	0.178509	-2.50793	0.0121441	0.100362
Celf3	4606.73	0.247152	0.0985658	2.50748	0.0121596	0.100384
Fndc3b	1365.12	-0.265221	0.105791	-2.50703	0.0121749	0.100455
Dhps	744.696	0.198815	0.0793178	2.50656	0.0121913	0.100534
Lass4	1024.25	-0.197132	0.0786743	-2.50567	0.0122219	0.100675
Stk32c	1149.11	0.23108	0.0922194	2.50577	0.0122186	0.100675
Serac1	881.128	0.193905	0.0773943	2.50542	0.0122305	0.10069
Galntl6	668.736	0.215808	0.0861462	2.50514	0.0122403	0.100715
Rgs7bp	2796.2	0.248502	0.0992087	2.50484	0.0122506	0.100744
Lsm14a	1550.22	-0.161733	0.0645881	-2.50407	0.0122774	0.100797
Slc25a48	16.0463	-0.43213	0.172565	-2.50415	0.0122745	0.100797
Znf512b	3489.57	0.116481	0.0465126	2.50429	0.0122699	0.100797
Plagl2	287.787	-0.197061	0.0787032	-2.50385	0.012285	0.100803
2610029G23Rik	324.325	-0.211747	0.0845831	-2.50342	0.0122999	0.10087
Clk3	1915.05	0.206897	0.0826673	2.50276	0.0123229	0.100947
Mybl1	312.791	-0.383167	0.153089	-2.5029	0.0123179	0.100947
Tgfb1i1	564.25	-0.176552	0.0705726	-2.50171	0.0123594	0.10119
Trim16	83.4558	-0.434537	0.173725	-2.5013	0.0123739	0.101254
Hinfp	329.694	0.198368	0.079343	2.50013	0.0124148	0.101487
Kdr	406.927	-0.408853	0.163535	-2.50009	0.0124161	0.101487
Ada	71.1044	-0.375589	0.150269	-2.49944	0.012439	0.101618
Syt5	3745.27	0.193828	0.0775554	2.49921	0.0124469	0.101627
Zfp398	483.565	0.185924	0.0743989	2.49902	0.0124538	0.101627
Ercc8	558.376	0.210673	0.0843172	2.49857	0.0124694	0.101699
Txnrd1	3996.27	-0.229674	0.0919498	-2.49782	0.0124958	0.101858
Pld4	11.6706	-0.442026	0.17698	-2.4976	0.0125036	0.101866
AW551984	460.45	0.301998	0.120953	2.49683	0.0125309	0.102032
BC018507	5757.77	0.132514	0.0531016	2.49548	0.0125786	0.102253
Cdh9	366.523	0.344684	0.138112	2.4957	0.012571	0.102253
Pskh1	312.651	-0.235316	0.094296	-2.49551	0.0125777	0.102253
Pi4ka	5935.02	0.170847	0.0684709	2.49517	0.0125896	0.102286
Eri1	664.988	-0.200531	0.0803965	-2.49427	0.0126216	0.102429
Inppl1	597.177	-0.173248	0.0694631	-2.4941	0.0126278	0.102429
Szt2	1176.71	0.172445	0.0691313	2.49446	0.0126148	0.102429
Idh3b	3642.03	0.150235	0.0602549	2.49333	0.012655	0.102593
Pipox	139.575	-0.34862	0.139865	-2.49255	0.0126829	0.102732
Stxbp1	20277.5	0.119592	0.0479815	2.49247	0.0126859	0.102732
Eno2	3938.32	0.22893	0.09188	2.49162	0.0127163	0.102922
Pdlim2	312.02	-0.426193	0.171107	-2.4908	0.0127456	0.103103
Ankrd52	4126.22	0.131796	0.0529369	2.48968	0.0127858	0.103229
Fam117a	57.933	-0.395971	0.159038	-2.48979	0.0127819	0.103229
Gpr85	3315.82	0.188174	0.0755835	2.48962	0.0127879	0.103229
Sox1	1006.03	-0.256798	0.103149	-2.48959	0.012789	0.103229
Cgrrf1	118.435	-0.292824	0.117663	-2.48867	0.0128223	0.10342
Glb1l2	60.436	-0.4102	0.164842	-2.48845	0.0128301	0.10342
Ndrg4	18801.1	0.231237	0.0929277	2.48836	0.0128335	0.10342
Bmper	151.179	-0.287233	0.11546	-2.48774	0.0128559	0.103432
D430042O09Rik	616.697	-0.153385	0.0616547	-2.48781	0.0128534	0.103432
Lamp2	2072.34	-0.251347	0.101019	-2.48811	0.0128426	0.103432
Chst2	3805.11	0.212745	0.0855575	2.48657	0.0128981	0.103715
Tppp	1445.65	0.180546	0.0726217	2.48611	0.0129147	0.103793
Prkci	1741.6	-0.187595	0.0754758	-2.4855	0.0129368	0.103914
Kcnq2	3121.44	0.179278	0.0721553	2.48461	0.0129694	0.104119
Gas6	1961.13	-0.217263	0.0874596	-2.48415	0.0129862	0.104198
Mir137	5.88687	0.397973	0.160243	2.48356	0.0130075	0.104313
2810442I21Rik	14.2631	-0.447381	0.180187	-2.48288	0.0130325	0.104432
Ppp2r5b	5232.51	0.198937	0.0801271	2.48277	0.0130364	0.104432
Klhl34	295.676	0.250583	0.100999	2.48104	0.0131	0.104885
Gm10825	9.89826	-0.439475	0.177159	-2.48069	0.0131128	0.104931
Itgb3bp	74.0764	-0.398921	0.160836	-2.48029	0.0131274	0.104944
Slc10a7	165.561	-0.254539	0.102634	-2.48007	0.0131357	0.104944
Ttr	20.5933	0.255774	0.103125	2.48024	0.0131293	0.104944
2810021B07Rik	248.952	-0.247439	0.0998478	-2.47816	0.013206	0.10545
Kif5a	17995.7	0.149495	0.060337	2.47767	0.0132244	0.105539
B4galnt1	2269.5	0.182939	0.0738588	2.47688	0.0132537	0.105547
Cntnap4	1364.48	0.279285	0.112735	2.47736	0.013236	0.105547
Frem2	876.641	-0.334876	0.1352	-2.47689	0.0132534	0.105547
Usp25	701.978	-0.21726	0.0877063	-2.47713	0.0132442	0.105547
9030617O03Rik	203.275	-0.282185	0.114017	-2.47495	0.0133256	0.105932
Iffo2	899.544	0.186685	0.0754282	2.475	0.0133237	0.105932
Irak1	649.661	-0.205952	0.0832247	-2.47465	0.0133367	0.105932
Nf2	5877.53	0.107034	0.0432421	2.47523	0.0133152	0.105932
Vash1	4097.13	0.135066	0.0545804	2.47462	0.0133377	0.105932
Pex26	503.241	0.246707	0.0997115	2.4742	0.0133533	0.105999
Gnl1	2802.85	0.176321	0.0712922	2.47321	0.0133906	0.106238
Rpa3	105.877	-0.346887	0.140465	-2.46956	0.013528	0.107214
Tbkbp1	942.57	0.246188	0.0996836	2.46969	0.013523	0.107214
Rabgef1	964.426	0.151615	0.0614104	2.46888	0.0135536	0.10736
Timp4	296.636	0.258963	0.104902	2.46862	0.0135634	0.10738
A930005I04Rik	276.165	0.265599	0.107617	2.468	0.0135871	0.10751
Cd248	40.9796	-0.407925	0.165306	-2.4677	0.0135985	0.107534
Ppip5k1	748.57	0.198976	0.0806374	2.46754	0.0136046	0.107534
BC051142	31.2263	0.405435	0.164455	2.46532	0.0136892	0.108145
Nasp	2740.01	-0.220761	0.0895684	-2.46472	0.0137119	0.108267
Gli1	39.9422	-0.442648	0.179671	-2.46366	0.0137525	0.10853
Dlk1	458.862	-0.418589	0.169943	-2.46311	0.0137737	0.10864
Ccdc64	902.622	0.238799	0.0969697	2.46262	0.0137928	0.108675
Xrcc2	180.161	-0.271242	0.110142	-2.46265	0.0137913	0.108675
Rtkn2	212.532	-0.257902	0.104908	-2.45835	0.0139575	0.109915
Aplp1	13811.3	0.204163	0.0830671	2.45781	0.0139788	0.110009
Mafg	956.311	0.21854	0.0889218	2.45767	0.0139843	0.110009
Casp8ap2	494.052	-0.306323	0.124677	-2.45692	0.0140133	0.110157
Fam72a	41.3422	-0.389652	0.158601	-2.4568	0.014018	0.110157
Abhd4	1693.87	0.212318	0.0864375	2.45632	0.0140368	0.110246
Bbx	402.103	-0.331635	0.135031	-2.45599	0.0140496	0.110289
Fbxo30	428.775	-0.252604	0.102912	-2.45455	0.014106	0.110511
H3f3b	7270.04	-0.195227	0.0795381	-2.45451	0.0141077	0.110511
Prps2	589.5	-0.224713	0.0915481	-2.45459	0.0141047	0.110511
Zfp536	865.082	0.286698	0.116783	2.45497	0.0140896	0.110511
Mboat1	82.2563	-0.370152	0.150841	-2.45393	0.0141306	0.110633
Spon2	18.0318	-0.44174	0.180079	-2.45303	0.0141658	0.11085
Clcn4-2	6542.44	0.104915	0.0427757	2.45268	0.0141798	0.110901
Coro7	1549.89	0.171507	0.0699625	2.45141	0.0142296	0.111225
Gpr26	1780.69	0.287224	0.117174	2.45125	0.0142362	0.111225
Pdlim3	35.3398	0.429388	0.175276	2.44978	0.0142942	0.11162
Smad5	1916.61	-0.195293	0.0797271	-2.44952	0.0143045	0.111641
Vps11	1715.86	0.181772	0.0742272	2.44886	0.0143309	0.111788
Vsnl1	3488.25	0.19582	0.0799806	2.44835	0.0143513	0.111889
Bace1	3402.34	0.101431	0.0414459	2.44732	0.0143924	0.111993
Dok1	33.757	-0.413094	0.168825	-2.44688	0.0144099	0.111993
Fen1	365.569	-0.218435	0.089248	-2.44751	0.0143847	0.111993
Pde3b	443.418	-0.254712	0.10409	-2.44703	0.0144039	0.111993
Pear1	13.0457	-0.44053	0.180023	-2.44708	0.0144017	0.111993
Zfp207	3394.48	-0.146483	0.059854	-2.44733	0.0143919	0.111993
Sec11c	879.464	0.18987	0.0776092	2.44648	0.0144258	0.112058
Cacnb1	1279.53	0.226122	0.0924811	2.44506	0.0144828	0.112442
Ankrd34a	435.457	0.233348	0.0954549	2.44459	0.0145017	0.112501
Marcks	13372.4	-0.194232	0.079457	-2.44449	0.0145055	0.112501
Dazap2	2024.67	-0.142617	0.0583677	-2.44342	0.0145487	0.112777
Phldb2	576.316	-0.29689	0.121522	-2.44311	0.0145614	0.112817
Pfkp	5339.36	0.217844	0.0892287	2.44141	0.0146301	0.11329
Esd	653.537	-0.252375	0.103413	-2.44044	0.0146692	0.113534
Epb4.9	3366.48	0.154268	0.0632328	2.43968	0.0147002	0.113655
Tor1aip2	1866.05	-0.177828	0.0728847	-2.43986	0.014693	0.113655
Gba2	1714.84	0.214716	0.0880232	2.43932	0.014715	0.113711
Cntnap2	3008.39	0.146055	0.0598874	2.43883	0.0147347	0.113804
Clip1	2549.1	0.115275	0.0472919	2.43753	0.014788	0.114097
Gatsl2	1754.04	0.16711	0.0685564	2.43756	0.0147869	0.114097
Vrk1	597.755	-0.20247	0.0831212	-2.43584	0.0148571	0.11457
Tiam1	1447.78	0.162713	0.0668077	2.43554	0.0148697	0.114608
Pdhx	1520.69	0.146714	0.0602698	2.43429	0.0149211	0.114944
Klhdc1	288.233	0.205339	0.084367	2.43388	0.014938	0.115015
Colec12	115.937	-0.418605	0.172015	-2.43354	0.0149518	0.115042
Rcn3	123.804	-0.419835	0.172529	-2.43342	0.014957	0.115042
Prim2	382.539	-0.283569	0.116687	-2.43016	0.015092	0.116012
Sp1	1090.19	-0.178551	0.0734778	-2.43	0.0150987	0.116012
Kptn	385.028	0.253738	0.10446	2.42905	0.0151386	0.116258
Speg	1257.88	0.19604	0.0807256	2.42847	0.0151625	0.116382
Dlg3	3132.09	0.124032	0.0510812	2.42813	0.0151768	0.116415
Zfp949	416.055	0.210689	0.0867747	2.428	0.0151825	0.116415
1700007K13Rik	40.9293	-0.395315	0.162868	-2.42722	0.0152152	0.116554
Gjc1	466.686	-0.238978	0.0984593	-2.42718	0.0152168	0.116554
Mavs	182.621	-0.292535	0.120533	-2.427	0.0152242	0.116554
Cth	124.545	-0.295617	0.121871	-2.42565	0.0152808	0.116927
Cbfb	1139.13	-0.209226	0.0862796	-2.42498	0.0153092	0.117004
Fbxo21	5009.52	0.161679	0.0666755	2.42486	0.0153144	0.117004
Rell1	179.122	-0.343137	0.141502	-2.42496	0.0153101	0.117004
6820408C15Rik	58.8613	-0.392951	0.162096	-2.42418	0.015343	0.117162
Lrfn3	993.502	0.191814	0.0792141	2.42146	0.0154583	0.117981
St6galnac4	529.26	0.231	0.0954689	2.41964	0.015536	0.118514
1110003E01Rik	2579.15	0.0930273	0.038464	2.41856	0.0155823	0.118806
Ntf3	109.617	0.428923	0.177541	2.41592	0.0156957	0.119609
Plekha1	2096.86	0.176928	0.0732477	2.41547	0.0157149	0.119694
Gins3	99.7742	-0.296437	0.12274	-2.41515	0.0157286	0.119737
Slitrk3	916.684	0.192463	0.0796962	2.41496	0.015737	0.11974
Mdh1	14032.9	0.138998	0.0575777	2.41409	0.0157745	0.119964
Synj1	7584.74	0.138238	0.0572707	2.41377	0.0157885	0.120009
Umps	567.335	-0.200465	0.0831138	-2.41193	0.0158683	0.120554
Syde2	168.88	-0.256992	0.106598	-2.41084	0.0159156	0.120851
Coro1a	1772.71	0.250398	0.103879	2.41047	0.0159321	0.120915
Zfp668	449.307	0.175302	0.0727486	2.4097	0.0159657	0.121108
Brip1	130.015	-0.353752	0.146854	-2.40887	0.016002	0.121207
Pak6	9476.42	0.194565	0.0807651	2.40902	0.0159956	0.121207
Scaf11	2242.71	-0.2029	0.0842314	-2.40884	0.0160033	0.121207
Ehd3	1328.8	0.164952	0.0684945	2.40826	0.0160289	0.121339
Coq7	466.717	0.353668	0.146919	2.40723	0.016074	0.121557
Sez6l2	5438.48	0.194414	0.0807591	2.40734	0.0160693	0.121557
Vps28	1750.15	0.16091	0.0668517	2.40696	0.0160858	0.121584
Sh2d3c	454.48	0.284848	0.118361	2.40661	0.0161015	0.121641
Egfr	1592.46	-0.278619	0.115799	-2.40605	0.016126	0.121703
Tmem51	28.297	0.403115	0.167529	2.40624	0.0161179	0.121703
Dnajb5	1945.78	0.109409	0.0454834	2.40547	0.0161517	0.121773
Lsm3	489.187	-0.175418	0.0729214	-2.40557	0.0161471	0.121773
Trim30a	21.6415	-0.432643	0.179885	-2.40511	0.0161677	0.121832
Foxc1	21.3949	-0.432428	0.179857	-2.40429	0.0162037	0.122041
Grm5	7840.45	0.156136	0.0649609	2.40354	0.016237	0.122106
Mis12	468.167	-0.22177	0.0922602	-2.40375	0.0162279	0.122106
Sostdc1	63.7895	-0.348299	0.144907	-2.40361	0.0162341	0.122106
Tmem86a	191.297	0.258128	0.107431	2.40274	0.0162726	0.122312
Cep120	2111.79	0.136516	0.056844	2.40159	0.0163241	0.122634
Gga3	1274.43	0.184698	0.0769121	2.40141	0.0163319	0.122634
Nes	3898.95	-0.431748	0.179883	-2.40016	0.0163881	0.122993
Tsc2	3275.29	0.100893	0.0420437	2.39971	0.016408	0.12308
Apbb1	7515.61	0.176412	0.0735467	2.39865	0.0164559	0.123352
Mchr1	63.3161	0.360412	0.150263	2.39854	0.0164607	0.123352
Mark1	3669.04	0.110152	0.0459295	2.39829	0.0164718	0.123372
Timp2	13132.2	-0.129503	0.054005	-2.39798	0.0164857	0.123415
Igf2bp1	63.082	-0.428206	0.178628	-2.39719	0.0165213	0.123494
Spata24	72.3527	-0.336679	0.140447	-2.39719	0.0165212	0.123494
Vangl2	707.59	-0.16389	0.0683625	-2.39737	0.0165133	0.123494
Gnai1	6313.41	0.165372	0.0689997	2.39671	0.016543	0.123594
Flnc	182.632	-0.402547	0.168011	-2.39595	0.0165773	0.123788
Oprd1	42.8535	0.388589	0.162212	2.39557	0.0165946	0.123855
Myh10	13945.4	-0.158718	0.0662648	-2.39521	0.016611	0.123915
Ppfibp2	34.2571	0.389241	0.162584	2.39409	0.0166614	0.124229
Gm6320	20.2172	-0.431226	0.180185	-2.39324	0.0167002	0.124367
Pmpcb	1173.3	-0.118812	0.0496497	-2.39301	0.0167108	0.124367
Scn1b	1152.53	0.291076	0.121622	2.39328	0.0166984	0.124367
Vamp2	19756.3	0.0891347	0.0372488	2.39295	0.0167134	0.124367
Mthfd1	1543.3	-0.168222	0.0703314	-2.39184	0.016764	0.124619
[truncated: 21,286 more rows]
