# Supplementary material for: Altered function and maturation of primary cortical neurons from a 22q11.2 deletion mouse model of schizophrenia
Source: Transl Psychiatry. 2018 Apr 18;8:85. doi: 10.1038/s41398-018-0132-8 (PMC5904157; doi:10.1038/s41398-018-0132-8)
Supplement: Supplementary file 10 — Table S5 [file 41398_2018_132_MOESM10_ESM.xlsx]

## Sheet: Sheet1
Supplementary Table S5. Altered signaling pathways detected by GAGE analysis.
KEGG ID	Pathway	p.geomean	stat.mean	p.val	q.val
Up-regulated
mmu04727	GABAergic synapse	0.0109382	2.18307	7.18548e-07	7.24703e-05
mmu04723	Retrograde endocannabinoid signaling	0.00768659	2.13005	1.21541e-06	7.24703e-05
mmu04726	Serotonergic synapse	0.0105292	2.12379	1.27152e-06	7.24703e-05
mmu04724	Glutamatergic synapse	0.0156314	2.11106	1.40719e-06	7.24703e-05
mmu00190	Oxidative phosphorylation	0.00301598	2.05833	3.54562e-06	0.000146079
mmu04911	Insulin secretion	0.0223248	1.94721	8.01509e-06	0.000275185
mmu04721	Synaptic vesicle cycle	0.0323792	1.78205	4.10015e-05	0.00120662
mmu04725	Cholinergic synapse	0.0361699	1.72278	6.45811e-05	0.00166296
mmu00010	Glycolysis / Gluconeogenesis	0.0480179	1.59392	0.000213617	0.00488946
mmu00830	Retinol metabolism	0.022996	1.5061	0.000497355	0.0093141
mmu04713	Circadian entrainment	0.0583061	1.46853	0.000553078	0.0094945
mmu01200	Carbon metabolism	0.0568498	1.38696	0.00102847	0.0162973
mmu04742	Taste transduction	0.0695691	1.37308	0.00114532	0.0168526
mmu00051	Fructose and mannose metabolism	0.0968815	1.24886	0.00294373	0.031592
mmu04728	Dopaminergic synapse	0.103613	1.22991	0.00305381	0.031592
mmu04146	Peroxisome	0.0881812	1.2105	0.00358651	0.0351819
mmu00591	Linoleic acid metabolism	0.0819586	1.2054	0.00407508	0.0368954
mmu00590	Arachidonic acid metabolism	0.0950665	1.19023	0.00411938	0.0368954
mmu04962	Vasopressin-regulated water reabsorption	0.115957	1.16605	0.00492159	0.0422437
mmu00564	Glycerophospholipid metabolism	0.0973232	1.14983	0.00530249	0.0436925
mmu00140	Steroid hormone biosynthesis	0.0631243	1.14621	0.0059508	0.0461466
mmu00650	Butanoate metabolism	0.106867	1.14434	0.00604834	0.0461466
down-regulated
mmu03430	Mismatch repair	0.0134939	-2.20233	1.3547e-06	1.74418e-05
mmu04620	Toll-like receptor signaling pathway	0.0309255	-1.81567	2.77963e-05	0.000229042
mmu03420	Nucleotide excision repair	0.0276756	-1.82229	3.22426e-05	0.000255461
mmu04622	RIG-I-like receptor signaling pathway	0.0355603	-1.79271	3.55937e-05	0.000271567
mmu00240	Pyrimidine metabolism	0.0386408	-1.47178	0.000557203	0.00358699
mmu04914	Progesterone-mediated oocyte maturation	0.0681294	-1.44059	0.000680535	0.00424819
mmu04330	Notch signaling pathway	0.0663474	-1.44023	0.000723859	0.00438573
mmu04114	Oocyte meiosis	0.0715787	-1.30208	0.00188834	0.0111142
mmu04141	Protein processing in endoplasmic reticulum	0.100985	-1.23018	0.00303832	0.017386
mmu03040	Spliceosome	0.0782399	-1.1419	0.00565917	0.029892
Both Directions
mmu04512	ECM-receptor interaction	8.11259e-08	5.53034	9.78473e-32	2.01565e-29
mmu04510	Focal adhesion	1.53795e-07	5.18329	4.6213e-30	4.75994e-28
mmu04151	PI3K-Akt signaling pathway	1.26654e-05	4.20617	5.438e-21	3.7341e-19
mmu04080	Neuroactive ligand-receptor interaction	3.07927e-05	3.95631	8.97949e-19	4.62444e-17
mmu04390	Hippo signaling pathway	5.72152e-05	3.86641	8.48346e-18	3.00623e-16
mmu04974	Protein digestion and absorption	6.17531e-05	3.92425	8.756e-18	3.00623e-16
mmu04110	Cell cycle	0.000144786	3.49483	8.56961e-15	2.52192e-13
mmu04115	p53 signaling pathway	0.000690635	3.25061	7.15668e-13	1.84285e-11
mmu04610	Complement and coagulation cascades	0.000315282	3.19926	4.03276e-12	9.23055e-11
mmu04020	Calcium signaling pathway	0.000998186	3.04116	7.73049e-12	1.59248e-10
mmu04015	Rap1 signaling pathway	0.00134472	2.98806	1.59938e-11	2.9952e-10
mmu04350	TGF-beta signaling pathway	0.00310005	2.7628	5.73141e-10	9.83892e-09
mmu04810	Regulation of actin cytoskeleton	0.00295189	2.71845	7.53743e-10	1.19439e-08
mmu04670	Leukocyte transendothelial migration	0.00340475	2.69752	1.22427e-09	1.80143e-08
mmu04611	Platelet activation	0.00442499	2.59888	4.33285e-09	5.95045e-08
mmu03030	DNA replication	0.00263475	2.5957	1.66902e-08	2.14887e-07
mmu04550	Signaling pathways regulating pluripotency of stem cells	0.00712851	2.41709	4.04536e-08	4.90203e-07
mmu04024	cAMP signaling pathway	0.00695506	2.40293	4.52895e-08	5.18313e-07
mmu04530	Tight junction	0.0132509	2.18916	5.59782e-07	6.06922e-06
mmu04010	MAPK signaling pathway	0.0130143	2.13734	9.59867e-07	9.88663e-06
mmu04360	Axon guidance	0.013143	2.12102	1.19794e-06	1.17512e-05
mmu04640	Hematopoietic cell lineage	0.0251681	1.93014	9.30807e-06	8.71574e-05
mmu04668	TNF signaling pathway	0.0271115	1.88324	1.43759e-05	0.000128758
mmu04916	Melanogenesis	0.0295186	1.86644	1.70213e-05	0.000146099
mmu02010	ABC transporters	0.0351259	1.79894	3.64938e-05	0.000300709
mmu04210	Apoptosis	0.0339966	1.75497	4.71689e-05	0.000373723
mmu00910	Nitrogen metabolism	0.0379454	1.82445	4.92792e-05	0.000375982
mmu04014	Ras signaling pathway	0.0375132	1.73105	5.66604e-05	0.000416858
mmu04976	Bile secretion	0.03596	1.71	7.81754e-05	0.000555315
mmu04060	Cytokine-cytokine receptor interaction	0.0376177	1.66428	0.000103248	0.000708966
mmu04310	Wnt signaling pathway	0.0471676	1.6443	0.000124495	0.000827287
mmu04514	Cell adhesion molecules (CAMs)	0.0426392	1.63765	0.000132687	0.000854174
mmu04270	Vascular smooth muscle contraction	0.044151	1.61278	0.000167637	0.00104646
mmu04918	Thyroid hormone synthesis	0.0492564	1.61194	0.000177923	0.001078
mmu04064	NF-kappa B signaling pathway	0.0484419	1.59222	0.000201705	0.00118718
mmu04022	cGMP-PKG signaling pathway	0.0503444	1.58416	0.000207625	0.00118808
mmu04540	Gap junction	0.0471691	1.56414	0.000262145	0.00145951
mmu03440	Homologous recombination	0.0488157	1.56796	0.00028354	0.00153709
mmu04340	Hedgehog signaling pathway	0.0484095	1.55275	0.000329181	0.00173875
mmu03320	PPAR signaling pathway	0.0356448	1.51576	0.000442727	0.00228004
mmu04978	Mineral absorption	0.0665597	1.48026	0.000531519	0.00267056
mmu00380	Tryptophan metabolism	0.0599729	1.4731	0.000602964	0.0029574
mmu00480	Glutathione metabolism	0.0755588	1.40495	0.000917694	0.0043964
mmu04261	Adrenergic signaling in cardiomyocytes	0.0764849	1.38237	0.00103094	0.00482668
mmu03410	Base excision repair	0.0696645	1.3817	0.00119988	0.00549279
mmu04260	Cardiac muscle contraction	0.0735969	1.35703	0.0013007	0.00582486
mmu00350	Tyrosine metabolism	0.0696496	1.34764	0.00160525	0.00703579
mmu04971	Gastric acid secretion	0.0837538	1.32345	0.00164409	0.00705591
mmu04380	Osteoclast differentiation	0.0858587	1.29169	0.00200707	0.00843791
mmu04068	FoxO signaling pathway	0.0865616	1.26025	0.0025085	0.010335
mmu04520	Adherens junction	0.0989524	1.21888	0.00339547	0.013715
mmu04921	Oxytocin signaling pathway	0.083353	1.18808	0.0040896	0.0162011
mmu04750	Inflammatory mediator regulation of TRP channels	0.100294	1.15555	0.00504872	0.0196233
mmu03460	Fanconi anemia pathway	0.10294	1.15587	0.00525261	0.0200377
mmu01230	Biosynthesis of amino acids	0.109461	1.1205	0.00646572	0.0242171
mmu00360	Phenylalanine metabolism	0.0937303	1.14494	0.0073206	0.0269294
mmu04621	NOD-like receptor signaling pathway	0.12847	1.05265	0.00943855	0.0341113
mmu04145	Phagosome	0.137021	1.04197	0.010034	0.035638
mmu04970	Salivary secretion	0.130716	1.03928	0.0103898	0.0356902
mmu00980	Metabolism of xenobiotics by cytochrome P450	0.103996	1.04983	0.0103952	0.0356902
mmu04913	Ovarian steroidogenesis	0.141178	1.03275	0.0108914	0.0367808
mmu00565	Ether lipid metabolism	0.124524	1.02291	0.0119617	0.0397436
